# Supplementary material for: Exosomal secretion of a psychosis-altered miRNA that regulates glutamate receptor expression is affected by antipsychotics
Source: Neuropsychopharmacology. 2019 Nov 27;45(4):656–65. doi: 10.1038/s41386-019-0579-1 (PMC7021900; doi:10.1038/s41386-019-0579-1)
Supplement: Supplementary file 2 — APC Form [file 41386_2019_579_MOESM2_ESM.xlsx]

## Sheet: Table S1_Demographics summary
Table S1. The demographic information of postmortem brain OFC samples of Control, BD, and SCZ cases. Summary of demographics for postmortem interval (PMI), RNA integrity number (RIN), brain pH, refrigeration interval (Refr. Int.), age, and sex. The results are presented as mean ± S.E.M. * p < 0.05 relative to unaffected controls based on two-tailed
Diagnosis (N)	Control (N=25)	Bipolar Disorder (N=26)	Schizophrenia (N=29)
PMI (Mean ± S.E.M)	31.00 ± 2.39	36.27 ± 3.34	30.00 ± 2.82
RIN (Mean ± S.E.M)	7.63 ± 0.11	7.63 ± 0.12	7.46 ± 0.09
Brain pH (Mean ± S.E.M)	6.64 ± 0.05	6.47 ± 0.05	6.53 ± 0.04
Refr. Int. (Mean ± S.E.M)	6.45 ± 0.79	9.19 ± 1.52*	6.45 ± 0.79
Age (Mean ± S.E.M)	45.08 ± 1.37	42.58 ± 1.99	42.28 ± 1.59
Sex	21 M / 4 F	12M / 14F*	20M / 9F

## Sheet: Table S2_Demographics details
Table S2. Detailed demographic information of postmortem brain OFC samples of all Control, BD, and SCZ cases used in this study. DX = DSM IV diagnosis, RIN = RNA integrity number (RIN), Age = years at time of death, Sex: male (1) or female (2), Race: White (1), Hispanic (2), Native American (3), Suic. = Suicide status (1 = presence and 0 = absence), Cause of Death: cardiac (card), suicide (suic),…
Sample number	DX	RIN	Age	Sex	Race	Suic.	Cause Of Death	RI	PMI	pH	L/R	BW	Age of Onset	Dur. Of Illn.	TIH	LAU	LDU	Sm. At. TOD	Psy.Feat.	Lifetime Antips.
1	SCZ	7	52	1	1	0	PNEUM	2	16	6.52	2	1340	19	33	0.5	1	0	1	1	60000
2	SCZ	7.4	42	1	1	0	CARD	3	19	6.48	2	1310	18	24	0.8	4	4	1	1	18000
3	SCZ	7.6	41	1	1	0	CARD	5	54	6.18	1	1629	20	21	1.2	0	0	0	1	115000
4	SCZ	7.6	38	1	2	0	OD	8	35	6.68	1	1210	17	21	1	5	5	1	1	15000
5	SCZ	7	47	2	1	0	OD	3	30	6.47	2	1430	23	24	0.5	1	0	1	1	15000
6	SCZ	7.7	54	2	1	0	PNEUM	13	42	6.65	2	1170	17	37	4	0	0	1	1	400000
7	SCZ	6.6	54	1	1	0	CARD	13	38	6.17	2	1400	23	30	1	2		1	1	120000
8	SCZ	7.4	44	1	1	0	CARD	4	32	6.67	1	1560	9	35	0	5	2	1	1	20000
9	SCZ	7.3	35	1	1	0	CARD	6	47	6.4	2	1370	14	21	0.1	0	0	1	1	200000
10	SCZ	7.1	43	1	1	0	CIRRH	2	18	6.3	2	1520	18	25	0.2	5	5	1	1	90000
11	SCZ	7.5	33	1	1	0	CARD	5	29	6.5	1	1470	19	14	1.5	1	0	1	1	20000
12	SCZ	7.2	39	1	1	0	MVA	8	80	6.6	1	1355	17	22	0.2	1	1		1	120000
13	SCZ	8.5	53	2	1	0	CARD	3	13	6.49	1	1345	29	24	0.6	5	0	1	1	15000
14	SCZ	8.2	45	2	1	1	SUIC	12	52	6.51	2	1510	34	11	0.3	4	4		1	20000
15	SCZ	7.8	43	1	1	0	PNEUM	4	26	6.42	1	1620	21	22	0.1	0	0	0	1	180000
16	SCZ	7.2	59	2	1	0	CARD	10	38	6.93	2	1515	14	45	0.2	4	0	1	1	30000
17	SCZ	7.2	46	1	1	0	PNEUM	9	30	6.72	1	1630	22	24	1.5	2	3	1	1	200000
18	SCZ	7.4	47	2	1	0	CARD	10	35	6.5	1	1575	20	27	0.5	1		1	1	90000
19	SCZ	7.3	42	1	1	1	SUIC	2	26	6.19	2	1410	24	18	0.3	5	5		1	10000
20	SCZ	7.9	43	1	1	1	SUIC	19	65	6.67	2	1490	25	18	0.3	1	1		1	70000
21	SCZ	7.8	39	1	1	1	SUIC	6	26	6.8	2	1470	34	5	0.4	0	0	0	1	48000
22	SCZ	8.2	44	2	1	0	PULM THR	2	26	6.58	1	1490	16	28	2.5	0	0	1	1	50000
23	SCZ	7.6	36	2	1	1	SUIC	4	27	6.49	1	1480	33	3	0.1	0	2		1	600
24	SCZ	6.8	45	1	1	0	CARD	9	35	6.66	1	1390	15	30	0	5	2	1	1	50
25	SCZ	8.4	32	2	1	1	SUIC	5	36	6.8	1	1340	29	3	0.2	0	0		1	10000
26	SCZ	7	50	1	1	0	CARD	1	9	6.2	2	1400	31	19	0	0	0	1	1	34000
27	SCZ	7	24	1	1	1	SUIC	5	15	6.2	2	1505	20	4	0.3	5	5	1	1	12000
28	SCZ	7.1	37	1	1	0	CARD	3	30	6.8	2	1550	13	24	1.2	5	5		1	20000
29	SCZ	7.6	19	1	1	0	OD	11	28	6.73	1	1465	18	1	0	1	5	0	1	2500
30	C	7.5	48	1	1	0	CARD	6	24	6.91	2	1321			0	1	1		0	0
31	C	7.2	51	1	1	0	CARD	7	22	6.71	1	1900			0	1	0		0	0
32	C	7.7	32	1	1	0	CARD	6	13	6.57	2	1410			0	0	0		0	0
33	C	7.2	48	1	1	0	CARD	3	31	6.86	2	1580			0	0	0		0	0
34	C	7.1	49	2	1	0	CARD	3	45	6.72	1	1435			0	0	0	1	0	0
35	C	8.8	32	1	1	0	CARD	2	24	7.03	1	1415			0	2	0	0	0	0
36	C	7.7	49	1	1	0	CARD	4	23	6.93	1	1390			0	1	0	0	0	0
37	C	7.1	34	1	1	0	CARD	1	22	6.48	2	1480			0	0	0		0	0
38	C	7.2	35	1	1	0	MYOC	3	52	6.7	2	1700			0	0	0		0	0
39	C	7.4	38	2	1	0	CARD	3	33	6	2	1120			0	3	0		0	0
40	C	6.7	53	1	1	0	CARD	2	28	6	1	1340			0	0	0		0	0
41	C	8.1	37	1	1	0	CARD	2	13	6.5	1	1600			0	0	0	1	0	0
42	C	8	49	1	1	0	CARD	3	46	6.5	2	1605			0	0	0	0	0	0
43	C	8.1	44	2	1	0	CARD	3	28	6.59	2	1330			0	3	0		0	0
44	C	7.6	39	2	1	0	CARD	14	58	6.46	2	1260			0	4	0	1	0	0
45	C	8.7	40	1	1	0	CARD	9	38	6.67	1	1498			0	1	0	1	0	0
46	Control	8.5	46	1	1	0	CARD	4	31	6.67	1	1360			0	1	0		0	0
47	Control	8.5	47	1	1	0	CARD	3	11	6.6	1	1495			0	0	1	0	0	0
48	Control	7.9	50	1	1	0	CARD	6	49	6.75	2	1645			0	1	0	1	0	0
49	Control	7	55	1	1	0	CARD	4	31	6.7	1	1515			0	1	0	1	0	0
50	C	7.4	42	1	1	0	CARD	12	37	6.91	1	1340			0	4	3	1	0	0
51	C	7.5	45	1	1	0	CARD	4	29	6.94	2	1405			0	1	0	1	0	0
52	C	7.7	60	1	1	0	CARD	4	47	6.8	2	1460			0	0	0		0	0
53	C	6.6	51	1	1	0	CARD	2	31	6.7	2	1400			0	1	0	0	0	0
54	C	7.6	53	1	1	0	CARD	2	9	6.4	1	1500			0	1	0		0	0
55	BD	6.8	42	2	1	0	OD	15	49	6.65	1	1335	20	22	0.7	4	3	1	1	15000
56	BD	7.2	43	2	1	0	OD	15	57	5.92	1	1340	29	14	0.3	4	4	1	1	10000
57	BD	8.5	50	2	1	1	SUIC OD	14	62	6.51	1	1400	25	25	0.2	1	2	0	1	15000
58	BD	8	43	2	1	1	SUIC OD	24	39	6.74	1	1505	25	18	0.2	2	1	0	1	4500
59	BD	7.7	51	1	1	0	CARD	4	23	6.67	2	1590	23	28	0.5	3	0	1	1	1200
60	BD	6.9	35	2	1	1	SUIC OD	3	17	6.1	2	1250	21	14	0.1	1	0		1	3000
61	BD	8.2	54	1	1	1	SUIC OD	29	44	6.5	1	1510	45	9	0.1	2	2		0	0
62	BD	6.7	49	2	1	1	SUIC	10	19	5.87	2	1380	22	27	0.1	0	0	1	1	4000
63	BD	8.5	41	1	3	1	SUIC OD	4	70	6.71	1	1625	22	19	0.5	5	4	1	0	0
64	BD	8	19	1	1	0	OD	8	12	5.97	2	1484	17	2	0	2	5		0	2000
65	BD	7.8	48	1	1	1	SUIC	6	23	6.9	1	1466	31	17	0.3	5	2	1	0	0
66	BD	6.7	41	2	1	0	CARDI	14	28	6.44	1	1360	14	27	2	4	4	1	0	3000
67	BD	8.7	33	2	1	1	SUIC	4	24	6.51	1	1450	15	18	0.1	5	2		0	3000
68	BD	7.8	49	2	1	0	OD	2	38	6.39	2	1190	20	29		5	1	1	1	0
69	BD	7.6	35	1	1	0	DROWNING	4	22	6.58	2	1390	14	21	0.3	2	2	1	1	2000
70	BD	7.3	56	2	1	0	DROWNING	10	26	6.58	1	1170	14	42	0.5	5	4		0	25000
71	BD	7.9	58	2	1	1	SUIC	7	35	6.5	1	1440	27	31	0.4	1	1	0	1	12000
72	BD	7.6	59	2	1	1	SUIC	27	53	6.2	2	1410	48	11	0.1	1	0		0	0
73	BD	8	35	1	1	0	CARDIAC	6	35	6.3	1	1490	19	16	0.1	1	2	1	1	30000
74	BD	8.2	42	1	1	0	DROWNING	3	32	6.65	2	1470	18	24	0	5	5	1		0
75	BD	7.8	48	2	1	0	CARD	4	18	6.5	1	1205	33	15	0.1	1	3	1		0
76	BD	7.3	44	1	1	1	SUI	5	19	6.74	2	1660	33	11	0.1	2	1		0	0
77	BD	6.8	29	2	1	0	OD	5	62	6.74	1	1330	18	11	0.2	3	5	1	1	0
78	BD	7.6	45	1	1	0	CARD	3	28	6.35	2	1480	35	10	0.1		5		1	10000
79	BD	7.9	29	1	1	1	SUIC CO	10	60	6.7	1	1430	17	12	0.1	5	5		0	0

## Sheet: Table S3_altered miRNAs in SCZ
Table S3. Altered mature miRNA expression in the OFC of subjects with SCZ. Table showing fold changes (relative to the mean of Controls) and two-tailed Student’s t-test p-values (un-corrected) based Nanostring miRNA profiling. miRNAs with p < 0.05 are highlighted with yellow.
Gene Name	Average expression	Fold change (SCZ vs C)	p-value
hsa-miR-132-3p	5589.05	-1.27	0.0003
hsa-miR-28-5p	259.45	1.13	0.0004
hsa-miR-223-3p	797.57	1.24	0.0014
hsa-miR-548ar-3p	3.2	-2.17	0.0022
hsa-miR-1268a	20.04	3.16	0.0023
hsa-miR-28-3p	101.22	1.2	0.0025
hsa-miR-874-5p	36.12	1.72	0.0032
hsa-miR-15b-5p	1414.5	1.13	0.0034
hsa-miR-193a-5p+hsa-miR-193b-5p	42.41	1.28	0.0037
hsa-miR-548b-3p	6.84	-2.09	0.0037
hsa-miR-326	4.42	-1.93	0.0039
hsa-miR-1291	2.27	2.04	0.0044
hsa-miR-374b-5p	1707.39	1.18	0.0051
hsa-miR-198	2.01	-1.78	0.0053
hsa-miR-493-3p	33.13	2	0.0068
hsa-miR-193b-3p	175.89	1.43	0.0071
hsa-miR-522-3p	22.56	1.31	0.0075
hsa-miR-374c-5p	6.04	2.5	0.0097
hsa-miR-361-5p	2045.92	1.07	0.0101
hsa-miR-454-3p	288.51	1.18	0.0108
hsa-miR-936	9.08	-1.9	0.0112
hsa-miR-152-3p	146.14	1.18	0.0113
hsa-miR-1908-5p	11.08	-1.87	0.0118
hsa-miR-365b-5p	1.84	-1.67	0.0119
hsa-miR-4755-5p	8.42	-1.76	0.0121
hsa-miR-155-5p	75.06	1.17	0.0122
hsa-miR-1245b-3p	2.96	1.7	0.0122
hsa-miR-924	1.19	1.25	0.0124
hsa-miR-3136-5p	11.39	1.93	0.0125
hsa-miR-23a-3p	4104.07	1.09	0.0129
hsa-miR-320a	39.97	1.23	0.013
hsa-miR-1290	74.59	1.33	0.0135
hsa-miR-204-5p	1376.8	1.13	0.0141
hsa-miR-892a	2.12	-1.64	0.0161
hsa-miR-181b-2-3p	25.49	-1.26	0.0165
hsa-miR-4454+hsa-miR-7975	29117.2	2.14	0.0174
hsa-miR-1185-1-3p	3.05	-1.8	0.0178
hsa-let-7c-5p	18457.2	1.07	0.0201
hsa-miR-203a-3p	153.4	-1.16	0.0204
hsa-miR-3161	28.61	1.53	0.0209
hsa-let-7b-5p	18878.6	1.12	0.0215
hsa-miR-592	222.33	-1.16	0.0234
hsa-miR-411-5p	733.04	-1.1	0.0237
hsa-miR-630	62.58	1.72	0.024
hsa-miR-211-5p	3.21	-1.76	0.0242
hsa-let-7d-5p	7865.31	1.06	0.0271
hsa-miR-154-5p	394.34	-1.07	0.0271
hsa-miR-1205	1.3	-1.24	0.0293
hsa-miR-378b	19.38	1.7	0.0295
hsa-miR-487a-3p	737.87	-1.15	0.0311
hsa-miR-580-3p	1.25	1.27	0.0321
hsa-miR-532-5p	78.17	1.15	0.0326
hsa-miR-3613-5p	4.89	-1.57	0.0334
hsa-miR-4461	2.58	-1.61	0.0336
hsa-miR-874-3p	161	1.29	0.0344
hsa-miR-3605-3p	5.99	-1.65	0.0345
hsa-miR-125a-5p	6260.63	-1.1	0.0349
hsa-miR-543	918.29	-1.09	0.0352
hsa-miR-4521	5.9	2.25	0.0352
hsa-miR-10a-5p	41.64	1.18	0.0366
hsa-miR-513c-5p	4.62	-1.71	0.0376
hsa-miR-143-3p	2577.23	1.25	0.0379
hsa-miR-624-3p	4.24	-1.69	0.0383
hsa-miR-498	3.22	1.86	0.0384
hsa-miR-199a-3p+hsa-miR-199b-3p	381.84	1.21	0.0385
hsa-miR-16-5p	7915.06	1.15	0.0393
hsa-miR-671-3p	3.31	1.85	0.0401
hsa-miR-361-3p	449.44	1.08	0.0426
hsa-miR-199a-5p	171.54	1.22	0.0443
hsa-miR-608	7.11	-1.59	0.0444
hsa-miR-4284	161.9	1.46	0.0465
hsa-miR-196a-5p	12.96	1.35	0.0466
hsa-miR-106a-5p+hsa-miR-17-5p	848.09	1.14	0.0472
hsa-miR-561-5p	2.04	1.59	0.0485
hsa-miR-483-5p	1.22	1.2	0.0496
hsa-miR-627-5p	1.28	1.52	0.0498
hsa-miR-200b-3p	31.69	1.35	0.0514
hsa-miR-574-3p	231.33	1.22	0.0518
hsa-miR-4741	3.3	-1.68	0.055
hsa-miR-939-5p	15.67	-1.79	0.0575
hsa-miR-24-3p	957.04	1.1	0.0578
hsa-miR-25-3p	767.61	1.13	0.0583
hsa-miR-219a-1-3p	2.61	1.66	0.0593
hsa-miR-342-5p	14.45	1.38	0.0602
hsa-miR-409-5p	133.52	-1.12	0.0627
hsa-miR-378h	6.31	-1.56	0.0645
hsa-miR-548h-5p	12.41	-1.48	0.0656
hsa-miR-4458	1.23	1.22	0.0665
hsa-miR-1305	48.46	1.36	0.0677
hsa-miR-548ar-5p	1.19	1.33	0.0704
hsa-miR-638	1.17	1.16	0.0704
hsa-miR-4488	35.96	-1.89	0.0705
hsa-miR-1260a	290.48	1.44	0.0712
hsa-miR-374a-3p	1.7	-1.35	0.0712
hsa-miR-661	1.62	-1.4	0.0713
hsa-miR-7-5p	3039.31	-1.15	0.0717
hsa-miR-320b	2.2	1.52	0.0727
hsa-miR-345-3p	11	-1.36	0.0731
hsa-miR-145-5p	6039.74	1.22	0.0732
hsa-miR-142-5p	2.47	1.49	0.0735
hsa-miR-100-5p	3748.59	1.12	0.074
hsa-miR-134-3p	4.97	-1.56	0.0759
hsa-miR-519b-5p+hsa-miR-519c-5p+hsa-miR-523-5p+hsa-miR-518e-5p+hsa-miR-522-5p+hsa-miR-519a-5p	2.56	1.59	0.0765
hsa-miR-30e-3p	273.02	1.05	0.0786
hsa-miR-181d-3p	1.98	-1.47	0.0806
hsa-miR-548n	10.27	1.67	0.0815
hsa-miR-1299	34.25	1.15	0.0824
hsa-miR-1233-3p	16.28	1.53	0.0851
hsa-miR-4532	4.8	-1.72	0.0852
hsa-miR-1268b	4.87	-1.57	0.0869
hsa-miR-758-3p+hsa-miR-411-3p	111.39	-1.08	0.0874
hsa-miR-4536-5p	18.45	1.29	0.0879
hsa-miR-10b-5p	31.16	1.19	0.0889
hsa-miR-379-5p	1225.3	-1.06	0.0891
hsa-miR-210-3p	49.28	1.15	0.0906
hsa-miR-4443	123.69	1.14	0.0917
hsa-miR-601	34.94	1.51	0.0928
hsa-miR-544a	10.63	-1.43	0.0959
hsa-miR-548j-3p	1.74	1.48	0.0967
hsa-miR-1298-5p	31.42	1.13	0.0973
hsa-miR-191-5p	3482.02	1.04	0.0989
hsa-miR-548aa+hsa-miR-548t-3p	1.66	1.66	0.1003
hsa-miR-495-5p	34.54	-1.12	0.1009
hsa-miR-365a-3p+hsa-miR-365b-3p	1878.64	1.13	0.1051
hsa-miR-642a-3p	7.57	1.54	0.1053
hsa-miR-193a-3p	20.68	1.28	0.1081
hsa-miR-561-3p	1.16	1.09	0.1093
hsa-miR-485-3p	835.36	-1.09	0.11
hsa-miR-3690	17.98	1.37	0.1101
hsa-miR-20a-5p+hsa-miR-20b-5p	1245.97	1.11	0.1102
hsa-miR-33a-5p	55.81	-1.82	0.1112
hsa-miR-610	3.31	1.61	0.1117
hsa-miR-423-5p	634.49	1.1	0.1119
hsa-miR-604	1.39	1.28	0.1122
hsa-miR-1261	4.3	-1.48	0.1124
hsa-miR-202-3p	2.25	1.41	0.1128
hsa-miR-450b-3p	4.1	-1.4	0.1173
hsa-miR-200a-3p	34.75	1.22	0.119
hsa-miR-539-5p	193.57	1.13	0.1198
hsa-miR-499a-3p	1.62	1.31	0.1198
hsa-miR-93-5p	1138.07	1.07	0.1226
hsa-miR-124-3p	10201.8	-1.14	0.1231
hsa-miR-129-5p	1204.79	-1.06	0.1233
hsa-miR-380-3p	4.01	-1.4	0.1257
hsa-miR-208b-5p	1.22	1.16	0.126
hsa-miR-514a-3p	9.3	-1.31	0.1262
hsa-miR-196a-3p	2.72	-1.44	0.1266
hsa-miR-1286	9.86	-1.35	0.1268
hsa-let-7a-5p	80860.7	1.06	0.1321
hsa-miR-487b-5p	12.16	-1.32	0.1321
hsa-miR-1269b	1.1	1.07	0.1325
hsa-miR-5196-3p+hsa-miR-6732-3p	301.05	1.16	0.1352
hsa-miR-664a-3p	494.97	1.06	0.1354
hsa-miR-296-5p	110.38	1.1	0.1364
hsa-miR-9-5p	66346.1	-1.07	0.1373
hsa-miR-596	4.12	-1.54	0.1383
hsa-miR-1252-5p	1.17	1.18	0.1391
hsa-miR-148a-3p	567.34	1.15	0.1393
hsa-miR-331-5p	6.48	1.45	0.1397
hsa-miR-4787-5p	2.45	-1.39	0.1432
hsa-miR-451a	19643.8	1.19	0.1452
hsa-miR-1279	1.77	-1.29	0.1468
hsa-miR-450b-5p	3.13	-1.45	0.1491
hsa-miR-518e-3p	1.85	1.3	0.1507
hsa-miR-151b	9.67	-1.39	0.1518
hsa-miR-1827	5.9	-1.4	0.1524
hsa-miR-210-5p	6.71	-1.43	0.1532
hsa-miR-3150b-3p	1.2	1.15	0.1535
hsa-miR-582-3p	15.31	1.19	0.1537
hsa-miR-600	2.54	1.45	0.1555
hsa-miR-568	1.61	1.34	0.1579
hsa-miR-510-3p	1.74	-1.3	0.1595
hsa-miR-339-3p	4.73	-1.39	0.1597
hsa-miR-641	1.46	-1.26	0.1599
hsa-miR-628-3p	154.17	1.05	0.1617
hsa-miR-3202	1.15	1.16	0.162
hsa-miR-509-5p	6.98	1.37	0.1642
hsa-miR-562	1.33	-1.17	0.1645
hsa-miR-127-5p	46.57	-1.15	0.1648
hsa-miR-4455	17.65	1.24	0.1654
hsa-miR-941	8.39	1.39	0.1668
hsa-miR-626	21.04	-1.21	0.1674
hsa-miR-1197	71.15	-1.09	0.1688
hsa-miR-186-5p	262.51	1.14	0.1703
hsa-miR-664b-3p	30.93	1.13	0.1709
hsa-miR-1260b	47.49	1.18	0.1716
hsa-miR-146a-5p	456.16	1.08	0.1724
hsa-miR-122-5p	49.53	-1.6	0.1726
hsa-miR-548q	8.31	1.4	0.1735
hsa-miR-337-5p	99.02	-1.12	0.1749
hsa-miR-944	13.76	1.37	0.176
hsa-miR-199b-5p	54.34	1.11	0.1761
hsa-miR-2116-5p	25.37	1.28	0.1767
hsa-miR-376b-3p	22.3	-1.29	0.1785
hsa-miR-933	6.42	-1.41	0.179
hsa-miR-370-5p	2.68	-1.34	0.1833
hsa-miR-551b-3p	209.26	-1.17	0.1837
hsa-miR-487b-3p	1514.06	-1.06	0.1843
hsa-miR-425-5p	335.46	1.04	0.1871
hsa-miR-1283	433.89	-1.49	0.1884
hsa-miR-29c-3p	8484.38	-1.1	0.1891
hsa-miR-513a-5p	1.72	-1.28	0.1907
hsa-miR-620	1.13	1.08	0.1908
hsa-miR-1910-3p	2.96	-1.33	0.1931
hsa-miR-324-5p	1043.53	-1.1	0.1933
hsa-miR-1976	2.73	1.34	0.1943
hsa-miR-1909-3p	1.24	1.17	0.1953
hsa-miR-1289	1.6	1.23	0.1974
hsa-miR-619-3p	1.79	1.32	0.1976
hsa-miR-377-3p	913.27	-1.09	0.203
hsa-miR-208b-3p	13.28	-1.28	0.2032
hsa-miR-1288-3p	1.17	1.1	0.2056
hsa-miR-26a-5p	17936.9	1.14	0.2061
hsa-miR-1297	3.02	1.35	0.2073
hsa-miR-19b-3p	1488.77	1.11	0.2076
hsa-miR-519e-3p	2.06	1.27	0.2104
hsa-miR-3613-3p	6.83	-1.31	0.2134
hsa-miR-21-5p	2487.87	1.14	0.2138
hsa-miR-1277-3p	8.03	-1.36	0.2148
hsa-miR-615-3p	2.57	-1.34	0.2152
hsa-miR-767-5p	18.04	-1.23	0.2154
hsa-miR-376a-3p	2464.68	-1.08	0.2158
hsa-miR-940	16.77	-1.24	0.2171
hsa-miR-1193	5.37	-1.31	0.2173
hsa-miR-2110	10.63	-1.27	0.2194
hsa-miR-598-3p	1407.54	-1.05	0.221
hsa-miR-483-3p	97.4	1.16	0.2224
hsa-miR-1469	2.06	-1.36	0.2234
hsa-miR-3605-5p	1.48	-1.19	0.2241
hsa-miR-129-2-3p	5606.03	-1.07	0.2247
hsa-miR-1264	7	1.29	0.2252
hsa-miR-381-3p	446.76	-1.06	0.2254
hsa-miR-135a-5p	2305.38	-1.09	0.2266
hsa-miR-323b-3p	13.51	1.18	0.2268
hsa-miR-548l	1.1	1.06	0.2269
hsa-miR-516a-5p	1.16	-1.13	0.2306
hsa-miR-194-5p	127.75	1.09	0.2309
hsa-miR-490-5p	10.14	1.35	0.2311
hsa-miR-136-5p	1748.84	-1.32	0.2332
hsa-miR-4435	2.22	1.27	0.2345
hsa-miR-195-5p	786.95	1.08	0.2349
hsa-miR-942-5p	2.6	-1.33	0.2352
hsa-miR-369-3p	48.31	-1.1	0.2354
hsa-miR-212-3p	9.65	-1.26	0.2361
hsa-miR-3140-5p	1.34	-1.16	0.2403
hsa-miR-889-3p	248.86	-1.06	0.2428
hsa-miR-523-3p	1.16	1.14	0.2429
hsa-miR-30c-5p	1818.36	1.08	0.2438
hsa-miR-146b-5p	208.86	-1.07	0.2444
hsa-miR-302d-3p	11.42	1.62	0.2446
hsa-miR-6511a-3p	3.56	-1.31	0.2458
hsa-miR-330-3p	189.44	1.12	0.2464
hsa-miR-409-3p	519.29	-1.06	0.2466
hsa-miR-299-5p	431.56	-1.05	0.2474
hsa-miR-515-5p	1.91	-1.27	0.2481
hsa-miR-25-5p	3.04	-1.32	0.2497
hsa-miR-1915-3p	30.61	-1.32	0.2498
hsa-miR-324-3p	52.09	1.13	0.2503
hsa-miR-218-5p	3517.85	-1.11	0.2516
hsa-miR-6720-3p	1.8	-1.26	0.2524
hsa-miR-455-5p	50.21	-1.09	0.2525
hsa-miR-215-5p	10.36	-1.18	0.2547
hsa-miR-362-3p	58.66	-1.11	0.2563
hsa-miR-1183	47.09	1.1	0.2569
hsa-miR-548i	11.59	1.22	0.2584
hsa-miR-675-5p	1.47	1.21	0.2603
hsa-miR-502-3p	2.11	1.28	0.2605
hsa-miR-708-5p	164.04	1.07	0.2609
hsa-miR-1275	2.92	-1.29	0.2634
hsa-miR-3168	8.46	-1.27	0.2638
hsa-miR-146b-3p	16	-1.28	0.2648
hsa-miR-526a+hsa-miR-518c-5p+hsa-miR-518d-5p	11.51	1.24	0.2677
hsa-miR-671-5p	1.48	1.18	0.269
hsa-miR-548a-5p	10.19	-1.25	0.2692
hsa-miR-575	71.76	1.17	0.2697
hsa-miR-96-5p	9.01	1.26	0.2711
hsa-miR-539-3p	47.48	-1.21	0.2724
hsa-miR-488-3p	1115.41	-1.14	0.2741
hsa-miR-323a-3p	1614.87	-1.04	0.2742
hsa-miR-1301-3p	21.78	-1.12	0.2778
hsa-miR-1306-5p	89.56	-1.05	0.279
hsa-miR-4787-3p	3.78	-1.4	0.2806
hsa-miR-4792	1.6	-1.23	0.281
hsa-miR-495-3p	2874.14	-1.03	0.2826
hsa-miR-4707-5p	3	-1.29	0.2833
hsa-miR-520d-3p	1.72	-1.25	0.2854
hsa-miR-518b	262.48	-1.07	0.2875
hsa-miR-644a	9.5	1.32	0.2876
hsa-miR-26b-5p	2566.81	1.08	0.2889
hsa-miR-29b-3p	50637.5	-1.2	0.289
hsa-miR-650	2.19	-1.25	0.2915
hsa-miR-514a-5p	2.27	1.27	0.2931
hsa-miR-135b-5p	120.09	-1.08	0.2932
hsa-miR-1303	1.31	-1.14	0.2936
hsa-miR-603	1.25	1.27	0.2949
hsa-miR-1206	4.3	1.33	0.2951
hsa-miR-637	1.16	1.09	0.2956
hsa-miR-150-5p	1253.13	1.05	0.2959
hsa-miR-188-3p	1.26	1.11	0.296
hsa-miR-128-1-5p	7.03	1.33	0.3001
hsa-miR-3614-5p	6.4	-1.28	0.3008
hsa-miR-4451	2.14	1.25	0.3015
hsa-miR-516a-3p+hsa-miR-516b-3p	2.53	1.27	0.3038
hsa-miR-206	6.84	1.3	0.3063
hsa-miR-532-3p	16.14	1.17	0.3082
hsa-miR-449b-5p	4.09	1.29	0.314
hsa-miR-3192-5p	1.62	-1.16	0.3164
hsa-miR-770-5p	52.87	1.08	0.3174
hsa-miR-520b	1.22	1.09	0.3184
hsa-miR-126-3p	15366.6	1.04	0.3185
hsa-miR-1972	17.49	-1.15	0.3188
hsa-miR-5001-3p	1.11	1.04	0.3191
hsa-miR-510-5p	1.23	1.09	0.3197
hsa-miR-665	3.69	1.25	0.32
hsa-miR-4448	1.6	1.28	0.3201
hsa-miR-302c-3p	2.09	-1.19	0.3208
hsa-miR-3190-3p	3.31	-1.26	0.3222
hsa-miR-197-5p	38.01	1.12	0.3233
hsa-miR-23b-3p	6042.12	1.06	0.3234
hsa-miR-548ai+hsa-miR-570-5p	4.58	1.32	0.3241
hsa-miR-570-3p	1.6	1.28	0.3245
hsa-miR-548ad-3p	1.12	1.03	0.3249
hsa-miR-517b-3p	1.1	1.03	0.3249
hsa-miR-3140-3p	1.09	1.03	0.3249
hsa-miR-548c-5p+hsa-miR-548o-5p+hsa-miR-548am-5p	1.09	1.03	0.3249
hsa-miR-548e-3p	1.09	1.03	0.3249
hsa-miR-548o-3p+hsa-miR-548ah-3p+hsa-miR-548av-3p	1.09	1.03	0.3249
hsa-miR-550a-5p	1.09	1.03	0.3249
hsa-miR-615-5p	1.09	1.03	0.3249
hsa-miR-652-5p	1.09	1.03	0.3249
hsa-miR-767-3p	1.09	1.03	0.3249
hsa-miR-6511a-5p	1.09	1.03	0.3249
hsa-miR-551a	21.78	1.23	0.325
hsa-miR-92a-3p	204.5	1.11	0.3258
hsa-miR-328-5p	8.07	-1.23	0.329
hsa-miR-4421	2.92	-1.25	0.3311
hsa-miR-548y	6.61	-1.26	0.3326
hsa-miR-2117	16.69	1.23	0.3328
hsa-miR-542-3p	1.43	-1.22	0.3332
hsa-miR-1285-3p	6.51	1.23	0.3369
hsa-miR-887-5p	1.37	1.13	0.3375
hsa-miR-34a-5p	1221.04	-1.08	0.3382
hsa-miR-153-3p	151.69	-1.2	0.3383
hsa-miR-6503-5p	1.55	-1.17	0.3384
hsa-miR-3164	2.26	-1.24	0.3388
hsa-miR-190a-5p	261.52	-1.12	0.3407
hsa-miR-567	6.13	1.28	0.3417
hsa-miR-489-3p	22.91	-1.16	0.3426
hsa-miR-769-5p	1470.83	-1.03	0.3429
hsa-miR-758-5p	2.26	-1.25	0.3449
hsa-miR-141-3p	20.6	1.17	0.3466
hsa-miR-450a-5p	149.73	-1.07	0.3468
hsa-miR-4516	79.25	-1.19	0.3516
hsa-miR-423-3p	363.72	1.05	0.3529
hsa-miR-518d-3p	1.18	1.1	0.3534
hsa-miR-147b	5.22	1.26	0.3542
hsa-miR-302f	1.41	1.15	0.3547
hsa-miR-2053	1.81	-1.2	0.3555
hsa-miR-3180	6.6	-1.26	0.3573
hsa-miR-3180-5p	1.64	1.16	0.3579
hsa-miR-1254	1.25	-1.11	0.3585
hsa-miR-130a-3p	2867.39	1.03	0.3597
hsa-miR-942-3p	1.18	1.08	0.3613
hsa-miR-549a	17.03	1.24	0.3626
hsa-miR-378f	16.54	1.18	0.3634
hsa-miR-1249-5p	1.61	1.18	0.3641
hsa-let-7g-5p	17897	1.03	0.3642
hsa-miR-371b-5p	1.36	-1.15	0.3644
hsa-miR-3934-5p	10.06	-1.21	0.3646
hsa-miR-98-5p	3655.51	1.04	0.365
hsa-miR-342-3p	6212.99	1.03	0.3653
hsa-miR-873-3p	99.26	1.07	0.3658
hsa-miR-376c-3p	2624.52	-1.09	0.3694
hsa-miR-3147	5.05	1.23	0.372
hsa-miR-3179	1.55	1.16	0.3779
hsa-miR-217	3.69	-1.23	0.3786
hsa-miR-877-5p	21.58	-1.29	0.3793
hsa-miR-584-3p	4.59	1.25	0.3823
hsa-miR-133a-5p	7.92	-1.21	0.3861
hsa-miR-494-3p	753.51	-1.45	0.3894
hsa-miR-181a-2-3p	35.95	1.09	0.3894
hsa-miR-2113	1.36	1.11	0.3908
hsa-miR-187-3p	40.46	-1.06	0.3918
hsa-miR-378e	4.08	1.48	0.3938
hsa-miR-107	6251.59	1.05	0.3941
hsa-miR-1180-3p	954.01	-1.03	0.3953
hsa-miR-1262	7.02	-1.19	0.3953
hsa-miR-548g-3p	27.53	-1.11	0.3962
hsa-miR-576-5p	6.55	-1.21	0.3964
hsa-miR-99a-5p	6949.43	1.04	0.3973
hsa-miR-133b	1.38	-1.11	0.3997
hsa-miR-4425	1.41	1.13	0.3999
hsa-miR-1302	3.89	1.25	0.401
hsa-miR-19a-3p	393.13	1.1	0.4011
hsa-miR-222-3p	956.63	-1.05	0.4025
hsa-miR-1249-3p	88.28	1.07	0.4034
hsa-miR-1296-5p	77.57	1.06	0.4034
hsa-miR-519c-3p	5.85	-1.21	0.4048
hsa-miR-221-5p	77.11	-1.04	0.4059
hsa-miR-378g	32.3	-1.09	0.4085
hsa-miR-3151-5p	360.4	-1.06	0.4095
hsa-miR-147a	2.31	-1.21	0.4114
hsa-miR-5001-5p	1.85	-1.17	0.4124
hsa-miR-296-3p	2.56	-1.22	0.4133
hsa-miR-582-5p	912.37	-1.03	0.4143
hsa-miR-542-5p	187.58	1.12	0.4145
hsa-miR-515-3p	1.75	-1.17	0.4195
hsa-miR-1287-3p	14.03	1.14	0.4205
hsa-miR-1278	2.3	-1.2	0.4205
hsa-miR-5010-3p	3.88	-1.22	0.4217
hsa-miR-506-5p	2.06	-1.18	0.4219
hsa-miR-412-3p	3.67	-1.23	0.4245
hsa-miR-652-3p	76.99	1.04	0.4253
hsa-miR-491-3p	44.39	-1.04	0.426
hsa-miR-1203	3.71	-1.23	0.4265
hsa-miR-651-3p	1.9	-1.17	0.4281
hsa-miR-128-2-5p	3.87	-1.2	0.4326
hsa-miR-139-3p	366.91	1.03	0.4342
hsa-miR-499b-5p	1.84	1.16	0.4342
hsa-miR-504-5p	279.74	-1.05	0.4346
hsa-miR-1255b-5p	2.83	-1.2	0.435
hsa-miR-548d-5p	37.81	-1.21	0.4369
hsa-miR-503-5p	25.94	1.07	0.437
hsa-miR-766-5p	1.25	-1.09	0.4381
hsa-miR-548k	11.65	-1.16	0.4382
hsa-miR-184	11.23	1.24	0.4408
hsa-miR-140-3p	142.84	1.05	0.4423
hsa-miR-500a-5p+hsa-miR-501-5p	42.36	1.06	0.4452
hsa-miR-369-5p	1.62	-1.16	0.4473
hsa-miR-2278	1.28	-1.08	0.4482
hsa-miR-520d-5p+hsa-miR-527+hsa-miR-518a-5p	38.73	1.11	0.4491
hsa-miR-151a-3p	568.8	1.06	0.45
hsa-miR-1185-5p	131.17	-1.04	0.4627
hsa-miR-383-5p	105.1	1.06	0.4642
hsa-miR-130b-3p	39.99	1.07	0.4663
hsa-miR-363-3p	382.41	-1.03	0.4685
hsa-miR-3127-5p	1.86	1.19	0.4689
hsa-miR-3144-5p	2.77	-1.17	0.4705
hsa-miR-182-3p	4.48	1.2	0.474
hsa-miR-744-5p	53.09	1.06	0.4777
hsa-miR-23c	36.27	1.07	0.481
hsa-miR-125b-5p	126265	1.03	0.4813
hsa-miR-1269a	1.68	-1.16	0.4823
hsa-miR-362-5p	37.07	1.06	0.4825
hsa-let-7f-5p	5199.72	1.08	0.4828
hsa-miR-301a-5p	10.25	-1.17	0.4839
hsa-miR-6503-3p	1.54	1.12	0.4848
hsa-miR-520h	25.15	-1.1	0.4879
hsa-miR-335-5p	781.53	1.06	0.4886
hsa-miR-1228-3p	3.68	-1.19	0.4899
hsa-miR-219a-2-3p	3743.02	1.12	0.4927
hsa-miR-512-3p	1.28	1.06	0.4928
hsa-miR-631	5.77	-1.17	0.4967
hsa-miR-648	1.14	-1.04	0.4971
hsa-miR-486-3p	2.54	1.17	0.5012
hsa-miR-125a-3p	17.66	1.07	0.5019
hsa-miR-885-5p	1904.56	-1.05	0.5028
hsa-miR-548al	28.05	-1.07	0.5031
hsa-miR-1200	3.22	-1.19	0.504
hsa-miR-525-3p	4.87	1.27	0.5042
hsa-miR-3158-3p	29.95	1.06	0.5045
hsa-miR-520f-3p	42.18	1.07	0.5074
hsa-miR-606	1.47	-1.1	0.5084
hsa-miR-450a-1-3p	1.25	1.08	0.5096
hsa-miR-548a-3p	1.49	1.15	0.5121
hsa-miR-593-3p	70.54	1.06	0.5141
hsa-miR-1910-5p	10.4	-1.14	0.5168
hsa-miR-429	2.9	1.18	0.5174
hsa-miR-554	1.28	-1.1	0.5177
hsa-miR-3185	2.21	-1.15	0.5195
hsa-miR-629-5p	11	1.1	0.5199
hsa-miR-572	1.71	-1.14	0.5213
hsa-miR-196b-5p	1.55	-1.1	0.5218
hsa-miR-5196-5p	2.62	-1.16	0.5222
hsa-miR-192-5p	85.02	1.04	0.5232
hsa-miR-548ah-5p	38.35	1.05	0.5261
hsa-miR-1270	3.72	1.18	0.5272
hsa-miR-643	1.59	1.11	0.5279
hsa-miR-614	1.74	-1.14	0.5315
hsa-miR-499b-3p	1.2	-1.09	0.5319
hsa-miR-517c-3p+hsa-miR-519a-3p	40.29	-1.07	0.5327
hsa-miR-494-5p	1.72	1.13	0.5332
hsa-miR-548m	8.61	-1.18	0.5333
hsa-miR-6724-5p	4.04	1.16	0.5339
hsa-miR-149-5p	3140.58	-1.02	0.5384
hsa-miR-512-5p	3.92	1.18	0.5398
hsa-miR-627-3p	2.56	-1.15	0.5407
hsa-miR-30b-5p	2999.57	1.07	0.5409
hsa-miR-133a-3p	144.99	-1.04	0.543
hsa-miR-455-3p	34.94	1.08	0.5431
hsa-miR-595	1.81	1.14	0.5447
hsa-miR-1285-5p	60.82	1.08	0.5466
hsa-miR-484	95.28	1.06	0.548
hsa-miR-302a-3p	6.66	1.14	0.5488
hsa-miR-1258	24.6	1.06	0.5489
hsa-miR-1287-5p	22.01	1.1	0.5491
hsa-miR-1178-3p	1.26	1.07	0.5519
hsa-miR-219a-5p	7812.06	-1.2	0.553
hsa-miR-508-3p	1.43	1.1	0.5538
hsa-miR-32-5p	489.41	-1.12	0.554
hsa-miR-4536-3p	2.19	1.15	0.554
hsa-miR-584-5p	15.08	-1.12	0.556
hsa-miR-190b	4.08	-1.14	0.5564
hsa-miR-98-3p	1.47	1.08	0.5569
hsa-miR-329-3p	171.4	1.03	0.5594
hsa-miR-152-5p	1.24	-1.06	0.5611
hsa-miR-367-3p	2.12	-1.14	0.5637
hsa-miR-224-5p	1.86	-1.13	0.5645
hsa-miR-506-3p	9.39	1.13	0.5647
hsa-miR-4485-3p	6.15	1.14	0.5695
hsa-miR-579-3p	77.47	1.6	0.5702
hsa-miR-27a-3p	36.7	-1.05	0.5713
hsa-miR-3928-3p	6.66	-1.16	0.5727
hsa-miR-22-3p	3558.58	1.03	0.5755
hsa-miR-524-3p	2.1	-1.12	0.5777
hsa-miR-338-5p	4.58	-1.13	0.5784
hsa-miR-381-5p	45.69	-1.04	0.5795
hsa-miR-18a-5p	62.75	1.05	0.5819
hsa-miR-660-3p	3.99	1.15	0.582
hsa-miR-363-5p	2.67	1.14	0.583
hsa-miR-516b-5p	1.55	1.11	0.5841
hsa-miR-1250-5p	28.45	1.11	0.5852
hsa-miR-576-3p	1.66	1.09	0.586
hsa-miR-517a-3p	2.96	-1.14	0.5908
hsa-miR-421	274.43	1.03	0.5926
hsa-miR-205-5p	1.46	-1.1	0.5941
hsa-miR-890	3.42	-1.14	0.595
hsa-miR-1236-3p	14.43	-1.06	0.5952
hsa-miR-605-5p	1.88	-1.12	0.5959
hsa-miR-520e	1.25	1.06	0.5997
hsa-miR-891a-5p	13.38	-1.12	0.6013
hsa-miR-1-5p	1.3	-1.08	0.6018
hsa-miR-382-5p	1176.92	-1.01	0.6047
hsa-miR-876-3p	15.37	-1.1	0.6093
hsa-miR-376c-5p	7.04	-1.14	0.6094
hsa-miR-449c-5p	1.32	-1.06	0.6107
hsa-miR-433-3p	1283.19	-1.02	0.6132
hsa-miR-30e-5p	931.82	-1.06	0.6143
hsa-miR-181a-3p	363.67	1.03	0.6154
hsa-miR-520g-3p	28.37	1.05	0.6158
hsa-miR-346	81.66	-1.05	0.6175
hsa-miR-1248	2.07	1.1	0.6182
hsa-miR-892b	1.17	-1.03	0.6195
hsa-miR-3195	23.77	-1.17	0.6197
hsa-miR-99b-5p	2419.02	-1.03	0.6202
hsa-miR-331-3p	627.57	1.02	0.624
hsa-miR-1293	1.46	-1.08	0.6245
hsa-miR-585-3p	13.51	-1.1	0.6256
hsa-miR-501-3p	8.25	1.12	0.626
hsa-miR-1295a	8.1	-1.12	0.627
hsa-miR-370-3p	237.54	-1.03	0.6277
hsa-miR-410-3p	368.94	-1.04	0.6291
hsa-miR-1304-5p	1.94	1.11	0.6291
hsa-miR-3918	1.16	1.05	0.6294
hsa-miR-548j-5p	2.35	-1.14	0.6308
hsa-miR-766-3p	48.89	-1.04	0.6318
hsa-miR-181a-5p	18242.3	1.04	0.6325
hsa-miR-181c-5p	695.58	-1.02	0.6328
hsa-miR-188-5p	8.39	-1.1	0.6336
hsa-miR-548v	21.85	-1.06	0.6377
hsa-miR-1271-3p	5.52	1.13	0.6416
hsa-miR-556-3p	1.13	1.03	0.6416
hsa-miR-300	4.08	1.13	0.6421
hsa-miR-431-5p	28.6	-1.05	0.6432
hsa-miR-134-5p+hsa-miR-6728-5p	1.45	-1.08	0.6473
hsa-miR-519d-3p	2.84	1.14	0.6484
hsa-miR-574-5p	49.72	-1.04	0.651
hsa-miR-507	1.3	1.05	0.6511
hsa-miR-612	28.36	-1.05	0.653
hsa-miR-607	5.68	-1.13	0.656
hsa-miR-31-5p	35.92	-1.04	0.6563
hsa-miR-148b-3p	1645.31	1.02	0.6566
hsa-miR-448	12.48	-1.06	0.6566
hsa-miR-18b-5p	14.72	-1.06	0.6582
hsa-miR-328-3p	275.06	1.03	0.6595
hsa-miR-922	10.12	1.08	0.6601
hsa-miR-422a	33.26	-1.27	0.6606
hsa-miR-587	4	-1.12	0.6615
hsa-miR-521	27.35	1.04	0.6634
hsa-miR-1307-3p	41.89	-1.05	0.667
hsa-miR-4707-3p	1.12	1.03	0.6671
hsa-miR-764	3.69	1.12	0.6695
hsa-miR-513a-3p	6.06	-1.11	0.6704
hsa-miR-875-3p	4.98	1.1	0.6706
hsa-miR-92b-3p	290.93	1.06	0.6716
hsa-miR-3130-3p	1.15	-1.02	0.6723
hsa-miR-301b-5p	1.59	1.09	0.6724
hsa-miR-490-3p	47.83	1.04	0.6725
hsa-miR-3615	1.61	-1.06	0.6741
hsa-miR-564	1.4	-1.07	0.6747
hsa-miR-1255a	11.46	1.08	0.6758
hsa-miR-345-5p	66.94	-1.05	0.6787
hsa-miR-660-5p	112.67	1.03	0.6793
hsa-miR-214-3p	6.62	1.13	0.6806
hsa-miR-323b-5p	1.1	1.02	0.6808
hsa-miR-1226-3p	4.98	-1.12	0.6823
hsa-miR-556-5p	33.4	-1.06	0.6856
hsa-miR-127-3p	1688.28	-1.01	0.6871
hsa-miR-491-5p	284.8	-1.02	0.6874
hsa-miR-3196	1.2	-1.04	0.6896
hsa-miR-525-5p	7.37	1.09	0.6953
hsa-miR-6721-5p	92.04	-1.03	0.699
hsa-miR-1246	98.91	1.12	0.6998
hsa-miR-340-5p	3310.4	-1.04	0.6999
hsa-miR-375	2.79	1.13	0.7004
hsa-miR-3065-3p	6.88	-1.1	0.7056
hsa-miR-526b-5p	3.07	1.1	0.7065
hsa-miR-566	1.16	1.03	0.7101
hsa-miR-376a-2-5p	1.75	1.07	0.7137
hsa-miR-185-5p	609.15	1.02	0.7138
hsa-miR-1273c	1.48	1.06	0.7144
hsa-miR-548e-5p	5.06	-1.1	0.7154
hsa-miR-663a	22.1	-1.12	0.7173
hsa-miR-325	9.18	-1.07	0.718
hsa-miR-216a-5p	4.95	1.09	0.718
hsa-miR-514b-5p	23.64	-1.03	0.7199
hsa-miR-378d	9.72	1.06	0.7214
hsa-miR-301a-3p	568.47	-1.03	0.723
hsa-miR-664b-5p	1.11	1.01	0.7256
hsa-miR-1245b-5p	2.01	1.08	0.726
hsa-miR-579-5p	2.37	-1.08	0.727
hsa-miR-372-3p	3.8	-1.09	0.732
hsa-miR-519b-3p	1.64	1.07	0.7324
hsa-miR-5010-5p	1.68	1.06	0.7345
hsa-let-7e-5p	5695.25	1.01	0.7353
hsa-miR-520c-3p	3.04	-1.1	0.7358
hsa-miR-935	1.3	-1.04	0.7359
hsa-miR-628-5p	258.61	-1.02	0.7368
hsa-miR-887-3p	1.94	-1.06	0.7371
hsa-miR-373-3p	2.48	1.08	0.7375
hsa-miR-433-5p	13.92	-1.06	0.7379
hsa-miR-301b-3p	15.84	1.06	0.7385
hsa-miR-3614-3p	1.15	1.03	0.7402
hsa-miR-140-5p	1196.63	1.02	0.7415
hsa-miR-181b-5p+hsa-miR-181d-5p	1059.72	1.03	0.7425
hsa-miR-573	1.84	1.07	0.7444
hsa-miR-656-3p	743.53	-1.02	0.7463
hsa-miR-92a-1-5p	1.67	-1.06	0.7467
hsa-miR-520a-5p	3.34	-1.07	0.747
hsa-miR-3916	1.33	-1.04	0.7478
hsa-miR-208a-3p	3.31	1.08	0.7485
hsa-miR-382-3p	1.57	1.05	0.75
hsa-miR-329-5p	1.7	-1.06	0.756
hsa-miR-337-3p	103.14	-1.01	0.7578
hsa-miR-424-5p	73.02	-1.04	0.7579
hsa-miR-106b-5p	634.76	1.03	0.7592
hsa-miR-548d-3p	5.49	-1.08	0.7607
hsa-miR-151a-5p	1097.68	1.03	0.7616
hsa-miR-589-5p	1.62	1.05	0.7621
hsa-miR-885-3p	1.98	-1.06	0.7625
hsa-miR-1296-3p	7.22	1.07	0.7631
hsa-miR-1253	15.82	1.16	0.7646
hsa-miR-1304-3p	1.63	1.05	0.7683
hsa-miR-200c-3p	19.37	-1.05	0.7694
hsa-miR-505-3p	57.48	1.02	0.7698
hsa-miR-4647	6.07	-1.08	0.7712
hsa-miR-553	1.27	-1.03	0.7715
hsa-miR-320d	2.95	-1.08	0.7719
hsa-miR-320c	6.4	-1.09	0.7728
hsa-miR-502-5p	5.89	1.14	0.7771
hsa-miR-1234-3p	30.83	1.05	0.7787
hsa-miR-221-3p	2710.45	1.02	0.7804
hsa-miR-33b-5p	8.05	1.07	0.7816
hsa-miR-577	202.33	1.05	0.7825
hsa-miR-1244	9.47	1.08	0.7826
hsa-miR-654-5p	20.84	-1.02	0.7846
hsa-miR-1272	4.4	1.07	0.7871
hsa-miR-432-5p	157.94	-1.01	0.7908
hsa-miR-548ak	3.82	1.07	0.7923
hsa-miR-30a-3p	159.71	-1.01	0.7929
hsa-miR-4286	16037.5	1.05	0.7966
hsa-miR-563	4.23	-1.07	0.7971
hsa-miR-34b-3p	5.14	1.07	0.798
hsa-miR-3074-3p	1.42	1.03	0.8022
hsa-miR-1257	15.86	1.05	0.8024
hsa-miR-617	6.64	1.06	0.8025
hsa-miR-1245a	2.01	-1.06	0.8027
hsa-miR-3131	1.45	-1.04	0.8052
hsa-miR-651-5p	18.47	1.04	0.8059
hsa-miR-485-5p	11.65	1.05	0.8082
hsa-miR-541-3p	1.53	1.04	0.8083
hsa-miR-30d-5p	1896.4	1.01	0.8111
hsa-miR-1271-5p	13.05	-1.05	0.8127
hsa-miR-761	21.38	-1.03	0.814
hsa-miR-642a-5p	38.02	1.06	0.8141
hsa-miR-139-5p	360.46	1.02	0.8163
hsa-miR-378c	1.66	-1.05	0.8165
hsa-miR-590-3p	1.19	1.02	0.8166
hsa-miR-27b-3p	5085.66	1.01	0.8183
hsa-miR-514b-3p	1.46	-1.03	0.8183
hsa-miR-105-5p	67.55	-1.03	0.8188
hsa-miR-3144-3p	1.44	1.04	0.8189
hsa-miR-760	1.11	-1.01	0.8189
hsa-let-7i-5p	4762.08	1.01	0.8197
hsa-miR-513c-3p	1.12	-1.01	0.8203
hsa-miR-765	1.91	1.05	0.8245
hsa-miR-597-5p	49.86	1.02	0.8248
hsa-miR-384	2.92	-1.06	0.826
hsa-miR-639	4.4	-1.05	0.8302
hsa-miR-103a-3p	22.4	-1.03	0.8333
hsa-miR-937-3p	11.02	-1.04	0.8362
hsa-miR-3180-3p	1.8	-1.04	0.837
hsa-miR-599	1.33	1.03	0.8376
hsa-miR-1185-2-3p	24.56	-1.02	0.8401
hsa-miR-513b-5p	8.02	-1.05	0.8419
hsa-miR-654-3p	6.53	1.04	0.8439
hsa-miR-655-3p	13.84	1.04	0.8495
hsa-miR-504-3p	1.47	-1.03	0.8521
hsa-miR-371a-5p	5.79	1.06	0.8543
hsa-miR-452-5p	1.51	-1.03	0.8545
hsa-miR-339-5p	3.49	1.05	0.8564
hsa-miR-492	1.47	1.04	0.8567
hsa-miR-330-5p	69.5	1.01	0.8594
hsa-miR-625-5p	84.84	1.02	0.8612
hsa-miR-15a-5p	2281.74	1.01	0.8621
hsa-miR-1202	1.82	1.03	0.8648
hsa-miR-509-3p	1.53	1.03	0.8674
hsa-miR-3065-5p	66.8	1.02	0.8681
hsa-miR-4531	22.37	-1.02	0.8696
hsa-miR-297	20.48	1.02	0.8725
hsa-miR-1537-3p	9.26	-1.04	0.8752
hsa-miR-545-3p	5.82	-1.05	0.8752
hsa-miR-591	2	1.03	0.8767
hsa-miR-1204	2.09	-1.03	0.8776
hsa-miR-182-5p	2.54	-1.04	0.8782
hsa-miR-374a-5p	3402.05	1.01	0.8868
hsa-miR-769-3p	142.18	1.01	0.8896
hsa-miR-552-3p	1.59	-1.03	0.8906
hsa-miR-1908-3p	1.98	-1.03	0.8913
hsa-miR-203a-5p	11.59	1.03	0.8915
hsa-miR-1266-5p	1.41	-1.02	0.8927
hsa-miR-320e	414.94	1.02	0.8959
hsa-miR-219b-3p	4.63	1.03	0.8965
hsa-miR-508-5p	2.35	-1.03	0.8977
hsa-miR-802	5.85	-1.04	0.8978
hsa-miR-1247-5p	3.44	-1.03	0.8994
hsa-miR-4431	1.45	1.02	0.8997
hsa-miR-518c-3p	4.52	-1.04	0.8999
hsa-miR-450a-2-3p	9.8	-1.02	0.9014
hsa-miR-29a-3p	12785.4	-1.01	0.9096
hsa-miR-578	8.07	-1.03	0.9111
hsa-miR-138-5p	164.62	1.01	0.9123
hsa-miR-1224-5p	1.77	1.02	0.9129
hsa-miR-876-5p	13.01	-1.03	0.9155
hsa-miR-197-3p	295.13	-1.02	0.9167
hsa-miR-1307-5p	16.65	1.02	0.9171
hsa-miR-95-3p	892.01	-1	0.9176
hsa-miR-4524a-5p	1.15	-1.01	0.9185
hsa-miR-299-3p	274.73	1.01	0.9188
hsa-miR-1322	23.81	1.01	0.9202
hsa-miR-1306-3p	3.08	1.02	0.9241
hsa-miR-302e	2.24	-1.02	0.9242
hsa-miR-1973	21.92	-1.02	0.9247
hsa-miR-101-3p	82.15	-1.01	0.9256
hsa-miR-190a-3p	20.58	1.02	0.9263
hsa-miR-497-5p	919.44	-1.01	0.9293
hsa-miR-503-3p	25.62	-1.01	0.9308
hsa-miR-496	29.61	1.01	0.9313
hsa-miR-144-3p	835.13	1.02	0.9314
hsa-miR-30a-5p	1485.79	1.01	0.9329
hsa-miR-518f-3p	29.68	1.01	0.9332
hsa-miR-449a	1.16	-1.01	0.9338
hsa-miR-616-3p	2.53	-1.02	0.9342
hsa-miR-499a-5p	17.13	-1.02	0.9351
hsa-miR-2682-5p	22.41	1.01	0.9369
hsa-miR-613	2.63	1.02	0.9376
hsa-miR-548z+hsa-miR-548h-3p	18.28	-1.01	0.9395
hsa-miR-640	2.42	1.02	0.941
hsa-miR-137	3899.99	-1.01	0.9423
hsa-miR-1-3p	323.27	-1.01	0.9441
hsa-miR-934	2.29	-1.01	0.9477
hsa-miR-34c-5p	64.29	-1.01	0.9485
hsa-miR-211-3p	1.12	-1	0.9497
hsa-miR-1224-3p	2.56	1.02	0.952
hsa-miR-302b-3p	15.7	1.01	0.9538
hsa-miR-216b-5p	87.65	-1	0.9552
hsa-miR-302a-5p	5.62	-1.02	0.9587
hsa-miR-649	1.5	1.01	0.9591
hsa-miR-298	1.14	1	0.9591
hsa-miR-509-3-5p	1.88	-1.01	0.9638
hsa-miR-323a-5p	1.47	1.01	0.9653
hsa-miR-520a-3p	1.21	1	0.9699
hsa-miR-378i	129.48	-1	0.9714
hsa-miR-590-5p	178.62	-1	0.977
hsa-miR-1281	8.82	1.01	0.98
hsa-miR-511-5p	3.54	-1.01	0.9807
hsa-miR-555	2.61	-1.01	0.9823
hsa-miR-891b	19.98	1	0.9829
hsa-miR-3182	1.78	1	0.9847
hsa-miR-183-5p	13.36	1	0.9883
hsa-miR-888-5p	21.5	1	0.9886
hsa-miR-873-5p	168.68	-1	0.9903
hsa-miR-1276	8.34	1	0.9912
hsa-miR-571	1.59	1	0.9923
hsa-miR-142-3p	1232.64	-1	0.9956
hsa-miR-128-3p	17984.9	1	0.9974
hsa-miR-34c-3p	9.96	-1	0.9975
hsa-miR-1323	11.6	1	0.9993

## Sheet: Table S4_altered miRNAs in BD
Table S4. Altered mature miRNA expression in the OFC of subjects with BD. Table showing fold changes (relative to the mean of Controls) and two-tailed Student’s t-test p-values (un-corrected) based Nanostring miRNA profiling. miRNAs with p < 0.05 are highlighted with yellow.
Gene Name	Average expression	Fold change (BD/C)	p-value
hsa-miR-1268a	20.04	4.13	0.0002
hsa-let-7c-5p	18457.2	1.09	0.0004
hsa-miR-425-5p	335.46	1.12	0.0013
hsa-miR-28-3p	101.22	1.24	0.0016
hsa-miR-490-5p	10.14	1.85	0.0018
hsa-miR-16-5p	7915.06	1.3	0.0022
hsa-miR-1305	48.46	1.67	0.0023
hsa-miR-152-3p	146.14	1.24	0.0027
hsa-miR-193b-3p	175.89	1.54	0.0029
hsa-miR-330-3p	189.44	1.34	0.0034
hsa-miR-146a-5p	456.16	1.18	0.0037
hsa-miR-130b-3p	39.99	1.3	0.0039
hsa-miR-302d-3p	11.42	3.2	0.0041
hsa-miR-664b-3p	30.93	1.3	0.0046
hsa-miR-575	71.76	1.53	0.0059
hsa-miR-193a-5p+hsa-miR-193b-5p	42.41	1.25	0.0059
hsa-miR-543	918.29	-1.1	0.0062
hsa-miR-361-5p	2045.92	1.09	0.007
hsa-miR-10a-5p	41.64	1.31	0.0071
hsa-miR-630	62.58	2	0.0078
hsa-miR-25-3p	767.61	1.25	0.0081
hsa-miR-423-5p	634.49	1.22	0.0084
hsa-miR-1287-5p	22.01	1.51	0.0093
hsa-miR-874-3p	161	1.35	0.0095
hsa-miR-601	34.94	1.87	0.0096
hsa-miR-451a	19643.8	1.38	0.0098
hsa-let-7d-5p	7865.31	1.08	0.0125
hsa-miR-1976	2.73	1.69	0.0131
hsa-miR-374b-5p	1707.39	1.22	0.0133
hsa-miR-532-5p	78.17	1.17	0.0135
hsa-miR-644a	9.5	1.8	0.0139
hsa-miR-2117	16.69	1.64	0.0142
hsa-miR-15b-5p	1414.5	1.17	0.0159
hsa-miR-132-3p	5589.05	-1.17	0.0162
hsa-miR-6724-5p	4.04	1.77	0.0163
hsa-miR-1290	74.59	1.35	0.0175
hsa-miR-7-5p	3039.31	-1.19	0.0182
hsa-miR-379-5p	1225.3	-1.1	0.0188
hsa-miR-299-5p	431.56	-1.13	0.0193
hsa-miR-378f	16.54	1.41	0.0194
hsa-miR-24-3p	957.04	1.16	0.0202
hsa-miR-423-3p	363.72	1.15	0.0202
hsa-miR-19b-3p	1488.77	1.26	0.0224
hsa-miR-20a-5p+hsa-miR-20b-5p	1245.97	1.22	0.0232
hsa-miR-378b	19.38	1.82	0.0238
hsa-miR-342-5p	14.45	1.41	0.0255
hsa-miR-1291	2.27	1.67	0.0255
hsa-miR-3161	28.61	1.41	0.0259
hsa-miR-19a-3p	393.13	1.35	0.026
hsa-miR-642a-3p	7.57	1.93	0.0273
hsa-miR-200a-3p	34.75	1.22	0.0279
hsa-miR-18a-5p	62.75	1.26	0.0291
hsa-miR-323a-3p	1614.87	-1.08	0.0293
hsa-miR-1296-5p	77.57	1.17	0.0294
hsa-miR-106a-5p+hsa-miR-17-5p	848.09	1.21	0.03
hsa-miR-331-5p	6.48	1.68	0.0311
hsa-miR-194-5p	127.75	1.16	0.0341
hsa-miR-1248	2.07	1.65	0.0349
hsa-miR-186-5p	262.51	1.27	0.0352
hsa-miR-1285-5p	60.82	1.31	0.0363
hsa-miR-3690	17.98	1.49	0.037
hsa-miR-874-5p	36.12	1.42	0.0374
hsa-miR-185-5p	609.15	1.18	0.0381
hsa-miR-4755-5p	8.42	-1.41	0.0394
hsa-miR-22-3p	3558.58	1.15	0.0402
hsa-miR-1260a	290.48	1.48	0.041
hsa-miR-497-5p	919.44	1.13	0.0427
hsa-miR-889-3p	248.86	-1.11	0.0427
hsa-miR-140-3p	142.84	1.18	0.0428
hsa-let-7b-5p	18878.6	1.14	0.0444
hsa-miR-206	6.84	1.72	0.0444
hsa-miR-141-3p	20.6	1.24	0.0472
hsa-miR-1285-3p	6.51	1.48	0.0473
hsa-miR-10b-5p	31.16	1.21	0.0486
hsa-miR-98-5p	3655.51	1.1	0.0488
hsa-miR-192-5p	85.02	1.13	0.0504
hsa-miR-125a-5p	6260.63	-1.1	0.0511
hsa-miR-885-3p	1.98	1.57	0.0511
hsa-miR-3180-5p	1.64	1.45	0.0512
hsa-miR-374c-5p	6.04	1.92	0.0517
hsa-miR-296-5p	110.38	1.16	0.0534
hsa-miR-96-5p	9.01	1.43	0.0547
hsa-miR-1268b	4.87	-1.63	0.055
hsa-miR-100-5p	3748.59	1.17	0.0551
hsa-miR-208a-3p	3.31	1.57	0.0557
hsa-miR-652-3p	76.99	1.1	0.0561
hsa-miR-485-3p	835.36	-1.12	0.0564
hsa-miR-513a-5p	1.72	-1.42	0.0564
hsa-miR-574-3p	231.33	1.25	0.0566
hsa-miR-219b-3p	4.63	-1.59	0.0574
hsa-miR-664a-3p	494.97	1.08	0.0577
hsa-miR-28-5p	259.45	1.09	0.0587
hsa-miR-501-3p	8.25	1.54	0.0603
hsa-miR-504-5p	279.74	-1.15	0.0605
hsa-miR-433-3p	1283.19	-1.08	0.0608
hsa-miR-4286	16037.5	1.4	0.0611
hsa-miR-181a-2-3p	35.95	1.26	0.0645
hsa-miR-4787-3p	3.78	-1.87	0.0652
hsa-miR-592	222.33	-1.13	0.0656
hsa-miR-936	9.08	-1.58	0.0672
hsa-miR-361-3p	449.44	1.09	0.0676
hsa-miR-200b-3p	31.69	1.25	0.0685
hsa-miR-93-5p	1138.07	1.1	0.0704
hsa-miR-411-5p	733.04	-1.1	0.0704
hsa-miR-198	2.01	-1.51	0.0708
hsa-miR-375	2.79	-1.55	0.0712
hsa-miR-1271-3p	5.52	1.61	0.0725
hsa-miR-365a-3p+hsa-miR-365b-3p	1878.64	1.15	0.0728
hsa-miR-4454+hsa-miR-7975	29117.2	1.66	0.0775
hsa-miR-516a-5p	1.16	-1.18	0.0779
hsa-miR-503-3p	25.62	1.14	0.0793
hsa-let-7a-5p	80860.7	1.09	0.0798
hsa-miR-6511a-3p	3.56	-1.55	0.0804
hsa-miR-4521	5.9	1.84	0.0807
hsa-miR-1197	71.15	-1.13	0.0811
hsa-miR-578	8.07	1.46	0.0815
hsa-miR-378e	4.08	2.33	0.0851
hsa-miR-556-5p	33.4	1.27	0.0853
hsa-miR-25-5p	3.04	-1.53	0.0874
hsa-miR-526a+hsa-miR-518c-5p+hsa-miR-518d-5p	11.51	1.4	0.0882
hsa-miR-151b	9.67	1.43	0.0883
hsa-miR-516a-3p+hsa-miR-516b-3p	2.53	1.48	0.089
hsa-miR-337-5p	99.02	-1.16	0.0903
hsa-miR-195-5p	786.95	1.11	0.0907
hsa-miR-338-5p	4.58	-1.5	0.0916
hsa-miR-941	8.39	1.52	0.092
hsa-miR-561-3p	1.16	1.13	0.0929
hsa-miR-520d-5p+hsa-miR-527+hsa-miR-518a-5p	38.73	1.28	0.0933
hsa-miR-382-3p	1.57	1.37	0.0936
hsa-miR-154-5p	394.34	-1.1	0.094
hsa-miR-454-3p	288.51	1.15	0.0943
hsa-miR-200c-3p	19.37	-1.22	0.0945
hsa-miR-944	13.76	1.42	0.0947
hsa-miR-596	4.12	-1.63	0.0953
hsa-miR-518e-3p	1.85	1.38	0.0964
hsa-miR-149-5p	3140.58	-1.07	0.0966
hsa-miR-544a	10.63	-1.46	0.0972
hsa-miR-30c-5p	1818.36	1.12	0.0975
hsa-miR-203a-3p	153.4	-1.12	0.0975
hsa-miR-1469	2.06	-1.5	0.0987
hsa-miR-891b	19.98	1.22	0.1001
hsa-miR-92a-3p	204.5	1.21	0.1041
hsa-miR-320e	414.94	1.4	0.1046
hsa-miR-1261	4.3	-1.49	0.1066
hsa-miR-1180-3p	954.01	-1.08	0.107
hsa-miR-182-3p	4.48	1.49	0.1076
hsa-miR-3928-3p	6.66	1.44	0.1102
hsa-miR-151a-5p	1097.68	1.19	0.1116
hsa-miR-26b-5p	2566.81	1.18	0.1123
hsa-miR-320a	39.97	1.15	0.114
hsa-miR-301b-5p	1.59	-1.29	0.1145
hsa-miR-625-5p	84.84	1.26	0.1157
hsa-miR-1249-3p	88.28	1.14	0.116
hsa-miR-125b-5p	126265	1.06	0.1167
hsa-miR-500a-5p+hsa-miR-501-5p	42.36	1.15	0.1182
hsa-miR-450b-5p	3.13	-1.51	0.1197
hsa-miR-151a-3p	568.8	1.16	0.1206
hsa-miR-503-5p	25.94	-1.16	0.1235
hsa-miR-504-3p	1.47	-1.23	0.1241
hsa-miR-1185-5p	131.17	-1.11	0.1245
hsa-miR-1272	4.4	1.48	0.1252
hsa-miR-432-5p	157.94	-1.1	0.126
hsa-miR-148b-3p	1645.31	1.08	0.1262
hsa-miR-135b-5p	120.09	-1.09	0.1282
hsa-miR-744-5p	53.09	1.14	0.1285
hsa-miR-302b-3p	15.7	1.28	0.1301
hsa-miR-499b-3p	1.2	-1.17	0.1308
hsa-miR-651-5p	18.47	1.23	0.1315
hsa-miR-587	4	1.48	0.1319
hsa-miR-128-2-5p	3.87	-1.43	0.1328
hsa-miR-1257	15.86	1.26	0.1329
hsa-miR-1193	5.37	-1.43	0.1362
hsa-miR-210-3p	49.28	1.15	0.1378
hsa-miR-2116-5p	25.37	1.35	0.1379
hsa-miR-181b-2-3p	25.49	1.13	0.138
hsa-miR-940	16.77	-1.26	0.1415
hsa-miR-218-5p	3517.85	-1.14	0.1421
hsa-miR-219a-2-3p	3743.02	1.32	0.1451
hsa-miR-607	5.68	-1.47	0.1471
hsa-miR-422a	33.26	2.06	0.1514
hsa-miR-431-5p	28.6	-1.18	0.1517
hsa-miR-409-5p	133.52	-1.1	0.1563
hsa-let-7g-5p	17897	1.06	0.1577
hsa-miR-106b-5p	634.76	1.17	0.1585
hsa-miR-532-3p	16.14	1.25	0.1597
hsa-miR-1286	9.86	-1.32	0.1603
hsa-miR-21-5p	2487.87	1.2	0.1606
hsa-miR-29a-3p	12785.4	1.11	0.1624
hsa-miR-4435	2.22	1.36	0.1662
hsa-miR-324-3p	52.09	1.16	0.1672
hsa-miR-188-5p	8.39	-1.34	0.1685
hsa-miR-539-5p	193.57	1.09	0.1696
hsa-miR-604	1.39	1.18	0.1704
hsa-miR-493-3p	33.13	1.41	0.173
hsa-miR-323a-5p	1.47	1.25	0.1749
hsa-miR-150-5p	1253.13	-1.08	0.1752
hsa-miR-184	11.23	1.4	0.1775
hsa-miR-519e-3p	2.06	1.32	0.1778
hsa-miR-449b-5p	4.09	1.41	0.1793
hsa-miR-924	1.19	1.1	0.1799
hsa-miR-3615	1.61	1.29	0.1803
hsa-miR-34c-3p	9.96	1.34	0.1823
hsa-miR-297	20.48	-1.27	0.1843
hsa-miR-549a	17.03	1.34	0.1849
hsa-miR-1185-1-3p	3.05	-1.42	0.1867
hsa-miR-624-3p	4.24	-1.42	0.1872
hsa-miR-487b-3p	1514.06	-1.07	0.1873
hsa-miR-363-5p	2.67	-1.34	0.1886
hsa-miR-514a-5p	2.27	1.42	0.1899
hsa-miR-512-3p	1.28	1.16	0.1903
hsa-miR-204-5p	1376.8	1.08	0.1977
hsa-miR-30e-3p	273.02	1.05	0.1979
hsa-miR-302c-3p	2.09	1.35	0.1991
hsa-miR-181a-5p	18242.3	1.15	0.2007
hsa-miR-758-3p+hsa-miR-411-3p	111.39	-1.07	0.202
hsa-miR-1183	47.09	1.11	0.2023
hsa-miR-4284	161.9	1.25	0.2046
hsa-miR-571	1.59	1.24	0.2048
hsa-miR-202-3p	2.25	1.33	0.2051
hsa-miR-1289	1.6	1.27	0.2053
hsa-miR-495-3p	2874.14	-1.04	0.2068
hsa-miR-23c	36.27	1.12	0.2068
hsa-miR-2682-5p	22.41	1.11	0.2081
hsa-miR-3144-3p	1.44	1.26	0.2095
hsa-miR-628-3p	154.17	1.05	0.2104
hsa-miR-495-5p	34.54	-1.1	0.2111
hsa-miR-133a-5p	7.92	-1.31	0.2121
hsa-miR-128-1-5p	7.03	1.4	0.2148
hsa-miR-26a-5p	17936.9	1.13	0.2149
hsa-miR-708-5p	164.04	1.08	0.2176
hsa-miR-876-3p	15.37	1.18	0.2192
hsa-let-7i-5p	4762.08	1.06	0.2195
hsa-miR-498	3.22	1.41	0.2207
hsa-miR-1246	98.91	1.36	0.2221
hsa-miR-339-5p	3.49	1.4	0.223
hsa-miR-615-3p	2.57	-1.31	0.2233
hsa-miR-502-5p	5.89	1.84	0.2239
hsa-miR-519d-3p	2.84	-1.4	0.2262
hsa-miR-330-5p	69.5	1.14	0.2275
hsa-miR-484	95.28	1.15	0.2296
hsa-miR-1299	34.25	1.12	0.2297
hsa-miR-365b-5p	1.84	-1.29	0.2298
hsa-miR-329-3p	171.4	1.09	0.2302
hsa-miR-488-3p	1115.41	-1.14	0.2305
hsa-miR-1258	24.6	1.12	0.2307
hsa-miR-548h-5p	12.41	-1.31	0.2312
hsa-miR-4421	2.92	-1.34	0.2318
hsa-miR-510-3p	1.74	-1.27	0.232
hsa-miR-1276	8.34	1.35	0.2344
hsa-miR-31-5p	35.92	1.09	0.2354
hsa-miR-346	81.66	1.11	0.24
hsa-miR-1273c	1.48	1.23	0.2408
hsa-miR-3605-3p	5.99	-1.31	0.2414
hsa-miR-614	1.74	-1.25	0.2416
hsa-miR-369-3p	48.31	-1.11	0.2422
hsa-miR-520b	1.22	1.17	0.2427
hsa-miR-597-5p	49.86	1.11	0.2428
hsa-miR-193a-3p	20.68	1.21	0.2434
hsa-miR-1-5p	1.3	-1.17	0.2451
hsa-miR-506-3p	9.39	1.24	0.2455
hsa-miR-627-5p	1.28	1.07	0.2471
hsa-miR-448	12.48	-1.2	0.2484
hsa-miR-671-5p	1.48	1.2	0.2511
hsa-miR-107	6251.59	1.08	0.2518
hsa-miR-1252-5p	1.17	1.06	0.2528
hsa-miR-320b	2.2	1.29	0.253
hsa-miR-33b-5p	8.05	1.33	0.2544
hsa-miR-325	9.18	1.26	0.2554
hsa-miR-3136-5p	11.39	1.37	0.2576
hsa-miR-335-5p	781.53	1.1	0.2582
hsa-miR-142-5p	2.47	1.31	0.2582
hsa-miR-584-3p	4.59	1.32	0.2597
hsa-miR-181a-3p	363.67	1.12	0.2612
hsa-miR-542-3p	1.43	-1.27	0.2612
hsa-miR-3074-3p	1.42	1.19	0.2617
hsa-miR-326	4.42	-1.28	0.264
hsa-miR-548y	6.61	-1.33	0.2648
hsa-miR-876-5p	13.01	-1.43	0.2659
hsa-miR-1297	3.02	1.27	0.2659
hsa-miR-567	6.13	1.32	0.2676
hsa-miR-548ad-3p	1.12	1.09	0.2684
hsa-miR-554	1.28	-1.15	0.2687
hsa-miR-509-3p	1.53	-1.18	0.2707
hsa-miR-376a-2-5p	1.75	1.25	0.2735
hsa-miR-136-5p	1748.84	-1.28	0.2754
hsa-miR-301b-3p	15.84	1.19	0.2774
hsa-miR-23b-3p	6042.12	1.1	0.2781
hsa-miR-452-5p	1.51	-1.19	0.2783
hsa-miR-942-3p	1.18	1.11	0.2802
hsa-miR-328-3p	275.06	1.07	0.2803
hsa-miR-620	1.13	1.08	0.2816
hsa-miR-660-5p	112.67	1.07	0.2824
hsa-miR-483-5p	1.22	1.08	0.2831
hsa-miR-890	3.42	-1.32	0.2848
hsa-miR-551b-3p	209.26	-1.13	0.2858
hsa-miR-577	202.33	1.22	0.2889
hsa-miR-505-3p	57.48	1.1	0.2896
hsa-miR-1301-3p	21.78	1.11	0.2914
hsa-miR-517a-3p	2.96	-1.31	0.292
hsa-miR-27b-3p	5085.66	1.09	0.2926
hsa-miR-124-3p	10201.8	-1.09	0.2929
hsa-miR-1304-5p	1.94	-1.23	0.293
hsa-miR-1307-3p	41.89	1.12	0.2931
hsa-miR-1234-3p	30.83	1.16	0.2937
hsa-miR-642a-5p	38.02	1.3	0.2939
hsa-miR-1264	7	-1.29	0.294
hsa-miR-507	1.3	1.15	0.296
hsa-miR-2110	10.63	-1.22	0.2983
hsa-miR-1226-3p	4.98	1.34	0.2987
hsa-miR-34c-5p	64.29	1.21	0.2996
hsa-miR-2113	1.36	1.17	0.3014
hsa-miR-1298-5p	31.42	1.09	0.3026
hsa-miR-628-5p	258.61	-1.07	0.3027
hsa-miR-654-5p	20.84	-1.1	0.3052
hsa-miR-1279	1.77	-1.21	0.3065
hsa-miR-205-5p	1.46	-1.2	0.3094
hsa-miR-548b-3p	6.84	-1.25	0.3101
hsa-miR-6720-3p	1.8	-1.23	0.3123
hsa-miR-320c	6.4	-1.39	0.3133
hsa-miR-208b-3p	13.28	-1.21	0.3137
hsa-miR-370-3p	237.54	-1.07	0.3153
hsa-miR-513b-5p	8.02	-1.24	0.3186
hsa-miR-331-3p	627.57	1.05	0.3189
hsa-miR-524-3p	2.1	1.26	0.3199
hsa-miR-377-3p	913.27	-1.06	0.3202
hsa-miR-942-5p	2.6	-1.28	0.3208
hsa-miR-371b-5p	1.36	-1.16	0.321
hsa-miR-802	5.85	1.32	0.3212
hsa-miR-556-3p	1.13	-1.05	0.3214
hsa-miR-521	27.35	1.11	0.3235
hsa-miR-566	1.16	1.11	0.3242
hsa-miR-551a	21.78	1.21	0.3244
hsa-miR-1306-5p	89.56	1.05	0.3247
hsa-miR-641	1.46	-1.19	0.326
hsa-miR-455-5p	50.21	-1.08	0.3279
hsa-miR-3195	23.77	1.34	0.3287
hsa-miR-219a-1-3p	2.61	1.25	0.33
hsa-miR-4488	35.96	-1.43	0.3314
hsa-miR-1296-3p	7.22	1.23	0.3334
hsa-miR-875-3p	4.98	-1.26	0.3336
hsa-miR-663a	22.1	1.33	0.3354
hsa-miR-129-5p	1204.79	-1.05	0.3356
hsa-miR-148a-3p	567.34	1.08	0.3356
hsa-miR-302a-5p	5.62	1.3	0.3357
hsa-miR-3918	1.16	-1.07	0.3389
hsa-miR-1202	1.82	1.23	0.3399
hsa-miR-15a-5p	2281.74	1.08	0.3412
hsa-miR-4443	123.69	1.07	0.3418
hsa-miR-9-5p	66346.1	-1.05	0.344
hsa-miR-296-3p	2.56	-1.25	0.3491
hsa-miR-30d-5p	1896.4	1.02	0.3511
hsa-miR-590-5p	178.62	1.13	0.3531
hsa-miR-98-3p	1.47	1.16	0.3533
hsa-miR-1322	23.81	-1.1	0.3535
hsa-miR-526b-5p	3.07	-1.29	0.3535
hsa-miR-1254	1.25	-1.12	0.3543
hsa-miR-517b-3p	1.1	1.04	0.3557
hsa-miR-1275	2.92	-1.25	0.357
hsa-miR-638	1.17	1.08	0.3574
hsa-miR-140-5p	1196.63	1.06	0.358
hsa-miR-5196-5p	2.62	-1.22	0.3587
hsa-miR-363-3p	382.41	1.03	0.3591
hsa-miR-483-3p	97.4	1.11	0.3591
hsa-miR-4532	4.8	-1.36	0.3602
hsa-miR-5010-5p	1.68	1.2	0.3605
hsa-miR-221-3p	2710.45	1.05	0.3619
hsa-miR-4531	22.37	1.12	0.3622
hsa-miR-509-3-5p	1.88	1.22	0.3624
hsa-miR-1293	1.46	-1.16	0.363
hsa-miR-548k	11.65	-1.16	0.3643
hsa-miR-126-3p	15366.6	-1.03	0.3654
hsa-miR-887-5p	1.37	1.13	0.3659
hsa-miR-643	1.59	1.19	0.3668
hsa-miR-216a-5p	4.95	-1.25	0.368
hsa-miR-599	1.33	1.16	0.3685
hsa-miR-1245b-3p	2.96	1.21	0.37
hsa-miR-299-3p	274.73	1.09	0.3702
hsa-miR-552-3p	1.59	-1.17	0.371
hsa-miR-449a	1.16	-1.09	0.3712
hsa-miR-1269a	1.68	-1.21	0.3718
hsa-miR-582-5p	912.37	-1.03	0.3728
hsa-miR-129-2-3p	5606.03	-1.06	0.373
hsa-miR-3182	1.78	-1.2	0.373
hsa-miR-548v	21.85	1.12	0.3762
hsa-miR-197-5p	38.01	1.11	0.3769
hsa-miR-1288-3p	1.17	1.05	0.3779
hsa-miR-5196-3p+hsa-miR-6732-3p	301.05	1.1	0.3781
hsa-miR-758-5p	2.26	-1.23	0.381
hsa-miR-203a-5p	11.59	1.18	0.3823
hsa-miR-510-5p	1.23	1.09	0.3845
hsa-miR-433-5p	13.92	-1.17	0.3853
hsa-miR-1908-5p	11.08	1.19	0.3864
hsa-miR-548ah-5p	38.35	1.07	0.3874
hsa-miR-34b-3p	5.14	1.27	0.3874
hsa-miR-181c-5p	695.58	1.03	0.388
hsa-miR-761	21.38	1.12	0.3895
hsa-miR-769-5p	1470.83	-1.03	0.3934
hsa-miR-933	6.42	-1.22	0.3935
hsa-miR-486-3p	2.54	1.21	0.3937
hsa-miR-342-3p	6212.99	1.02	0.3945
hsa-miR-5001-5p	1.85	1.19	0.3945
hsa-miR-639	4.4	1.22	0.3948
hsa-miR-1253	15.82	1.56	0.3953
hsa-miR-95-3p	892.01	-1.04	0.3954
hsa-miR-29b-3p	50637.5	-1.15	0.4003
hsa-miR-381-3p	446.76	-1.04	0.4007
hsa-miR-450a-5p	149.73	-1.07	0.4059
hsa-miR-378g	32.3	-1.1	0.4059
hsa-miR-221-5p	77.11	-1.05	0.4111
hsa-miR-211-5p	3.21	-1.24	0.4153
hsa-miR-99a-5p	6949.43	1.04	0.4179
hsa-miR-650	2.19	-1.2	0.4187
hsa-miR-4741	3.3	-1.25	0.4194
hsa-miR-215-5p	10.36	-1.16	0.4196
hsa-miR-376b-3p	22.3	-1.18	0.4205
hsa-miR-181b-5p+hsa-miR-181d-5p	1059.72	1.08	0.4225
hsa-miR-892b	1.17	1.08	0.4251
hsa-miR-562	1.33	-1.11	0.4264
hsa-miR-499a-3p	1.62	1.15	0.4271
hsa-miR-199b-5p	54.34	-1.07	0.4272
hsa-miR-1249-5p	1.61	1.15	0.429
hsa-miR-568	1.61	-1.13	0.4298
hsa-let-7f-5p	5199.72	1.1	0.4309
hsa-miR-4431	1.45	-1.14	0.4324
hsa-miR-877-5p	21.58	1.2	0.4328
hsa-miR-548al	28.05	1.09	0.4329
hsa-miR-548ai+hsa-miR-570-5p	4.58	1.22	0.4363
hsa-miR-196b-5p	1.55	1.15	0.4369
hsa-miR-29c-3p	8484.38	-1.06	0.437
hsa-miR-4516	79.25	1.17	0.4372
hsa-miR-4485-3p	6.15	1.22	0.4374
hsa-miR-153-3p	151.69	-1.14	0.4379
hsa-miR-891a-5p	13.38	1.13	0.4382
hsa-miR-631	5.77	1.2	0.4399
hsa-miR-606	1.47	1.15	0.4475
hsa-miR-1185-2-3p	24.56	-1.09	0.4477
hsa-miR-1236-3p	14.43	1.1	0.4501
hsa-miR-491-3p	44.39	-1.05	0.4507
hsa-miR-147a	2.31	-1.19	0.4515
hsa-miR-496	29.61	-1.06	0.4527
hsa-miR-525-5p	7.37	-1.21	0.4531
hsa-miR-1224-3p	2.56	-1.21	0.4531
hsa-miR-199a-3p+hsa-miR-199b-3p	381.84	-1.05	0.4532
hsa-miR-450b-3p	4.1	-1.19	0.4538
hsa-miR-1307-5p	16.65	1.11	0.4559
hsa-miR-520a-5p	3.34	1.19	0.4565
hsa-miR-1827	5.9	-1.21	0.4592
hsa-miR-421	274.43	1.06	0.4609
hsa-miR-376a-3p	2464.68	-1.04	0.4611
hsa-miR-590-3p	1.19	-1.06	0.4677
hsa-miR-605-5p	1.88	-1.17	0.4685
hsa-miR-548a-3p	1.49	-1.13	0.4711
hsa-miR-603	1.25	-1.07	0.4723
hsa-miR-1909-3p	1.24	-1.05	0.4725
hsa-miR-617	6.64	-1.19	0.4727
hsa-miR-654-3p	6.53	1.18	0.4772
hsa-miR-450a-2-3p	9.8	-1.17	0.4778
hsa-miR-1245b-5p	2.01	-1.16	0.4779
hsa-miR-217	3.69	1.17	0.4795
hsa-miR-143-3p	2577.23	-1.06	0.4796
hsa-miR-492	1.47	-1.15	0.4804
hsa-miR-371a-5p	5.79	-1.28	0.4856
hsa-miR-610	3.31	1.23	0.4889
hsa-miR-489-3p	22.91	-1.12	0.4893
hsa-miR-499a-5p	17.13	1.17	0.49
hsa-miR-541-3p	1.53	1.14	0.4937
hsa-miR-600	2.54	1.19	0.4948
hsa-miR-378h	6.31	-1.18	0.4953
hsa-miR-664b-5p	1.11	1.04	0.4958
hsa-miR-539-3p	47.48	-1.11	0.4962
hsa-miR-518d-3p	1.18	-1.04	0.4971
hsa-miR-671-3p	3.31	1.21	0.4972
hsa-miR-576-3p	1.66	1.14	0.4989
hsa-miR-199a-5p	171.54	1.05	0.4992
hsa-miR-3614-5p	6.4	-1.19	0.4999
hsa-miR-548m	8.61	1.16	0.5002
hsa-miR-3934-5p	10.06	1.15	0.5009
hsa-miR-3140-5p	1.34	-1.1	0.5017
hsa-miR-626	21.04	-1.12	0.5034
hsa-miR-3144-5p	2.77	1.17	0.5046
hsa-miR-424-5p	73.02	1.09	0.507
hsa-miR-134-5p+hsa-miR-6728-5p	1.45	-1.12	0.5078
hsa-miR-196a-3p	2.72	-1.18	0.5081
hsa-miR-582-3p	15.31	1.1	0.5129
hsa-miR-211-3p	1.12	-1.03	0.5144
hsa-miR-409-3p	519.29	-1.04	0.5148
hsa-miR-382-5p	1176.92	-1.02	0.5164
hsa-miR-373-3p	2.48	1.15	0.5193
hsa-miR-518b	262.48	-1.05	0.5196
hsa-miR-223-3p	797.57	1.05	0.521
hsa-miR-378d	9.72	-1.14	0.521
hsa-miR-629-5p	11	-1.12	0.5211
hsa-miR-520g-3p	28.37	-1.08	0.5231
hsa-miR-661	1.62	-1.14	0.524
hsa-miR-1281	8.82	1.16	0.5249
hsa-miR-887-3p	1.94	1.16	0.5269
hsa-miR-675-5p	1.47	-1.1	0.5352
hsa-miR-487a-3p	737.87	-1.04	0.5388
hsa-miR-345-3p	11	-1.12	0.541
hsa-miR-651-3p	1.9	-1.13	0.542
hsa-miR-155-5p	75.06	1.04	0.5422
hsa-miR-548z+hsa-miR-548h-3p	18.28	1.1	0.5453
hsa-miR-499b-5p	1.84	1.12	0.5479
hsa-miR-637	1.16	-1.03	0.5502
hsa-miR-374a-5p	3402.05	1.05	0.5512
hsa-miR-340-5p	3310.4	1.08	0.5512
hsa-miR-655-3p	13.84	1.13	0.5529
hsa-miR-3131	1.45	-1.11	0.5547
hsa-miR-1269b	1.1	1.02	0.5555
hsa-miR-1200	3.22	-1.18	0.5569
hsa-miR-580-3p	1.25	1.04	0.5569
hsa-miR-144-3p	835.13	1.15	0.5596
hsa-miR-3150b-3p	1.2	1.05	0.5602
hsa-miR-196a-5p	12.96	1.12	0.5603
hsa-miR-608	7.11	1.13	0.5663
hsa-miR-1204	2.09	1.13	0.5673
hsa-miR-4707-5p	3	1.15	0.5692
hsa-miR-1250-5p	28.45	1.11	0.5719
hsa-miR-210-5p	6.71	-1.15	0.5732
hsa-miR-4425	1.41	-1.08	0.5757
hsa-miR-147b	5.22	1.16	0.5774
hsa-miR-1910-5p	10.4	-1.16	0.5795
hsa-miR-99b-5p	2419.02	-1.05	0.5799
hsa-miR-212-3p	9.65	-1.11	0.5816
hsa-miR-146b-5p	208.86	-1.03	0.5831
hsa-miR-412-3p	3.67	-1.14	0.584
hsa-miR-494-3p	753.51	1.21	0.5866
hsa-miR-1255b-5p	2.83	1.14	0.5878
hsa-miR-1245a	2.01	-1.13	0.5902
hsa-miR-1203	3.71	-1.15	0.591
hsa-miR-548ar-5p	1.19	1.02	0.5975
hsa-miR-3140-3p	1.09	1.02	0.5975
hsa-miR-548c-5p+hsa-miR-548o-5p+hsa-miR-548am-5p	1.09	1.02	0.5975
hsa-miR-548e-3p	1.09	1.02	0.5975
hsa-miR-548o-3p+hsa-miR-548ah-3p+hsa-miR-548av-3p	1.09	1.02	0.5975
hsa-miR-550a-5p	1.09	1.02	0.5975
hsa-miR-615-5p	1.09	1.02	0.5975
hsa-miR-652-5p	1.09	1.02	0.5975
hsa-miR-767-3p	1.09	1.02	0.5975
hsa-miR-515-3p	1.75	-1.11	0.5993
hsa-miR-1283	433.89	1.08	0.6035
hsa-miR-561-5p	2.04	1.12	0.6049
hsa-miR-301a-3p	568.47	1.04	0.6063
hsa-miR-490-3p	47.83	1.05	0.6063
hsa-miR-4448	1.6	1.13	0.6081
hsa-miR-3916	1.33	1.07	0.6096
hsa-miR-767-5p	18.04	-1.09	0.6126
hsa-miR-512-5p	3.92	1.14	0.6136
hsa-miR-3065-3p	6.88	-1.13	0.6147
hsa-miR-616-3p	2.53	-1.14	0.6174
hsa-miR-769-3p	142.18	1.03	0.6181
hsa-miR-101-3p	82.15	1.06	0.6194
hsa-miR-216b-5p	87.65	1.02	0.6211
hsa-miR-378c	1.66	-1.1	0.6217
hsa-miR-593-3p	70.54	1.04	0.6228
hsa-miR-30b-5p	2999.57	1.05	0.6303
hsa-miR-370-5p	2.68	1.12	0.6307
hsa-miR-548ar-3p	3.2	-1.14	0.6312
hsa-miR-122-5p	49.53	-1.14	0.6346
hsa-miR-1228-3p	3.68	-1.13	0.6356
hsa-miR-1260b	47.49	1.07	0.6378
hsa-miR-1908-3p	1.98	1.11	0.6412
hsa-miR-3613-5p	4.89	1.11	0.6413
hsa-miR-4647	6.07	1.12	0.6445
hsa-miR-33a-5p	55.81	-1.14	0.6453
hsa-miR-873-5p	168.68	-1.04	0.6456
hsa-miR-130a-3p	2867.39	-1.01	0.646
hsa-miR-376c-5p	7.04	-1.12	0.6461
hsa-miR-1-3p	323.27	-1.04	0.6462
hsa-miR-3158-3p	29.95	1.05	0.6482
hsa-miR-222-3p	956.63	-1.03	0.6514
hsa-miR-579-3p	77.47	1.49	0.6536
hsa-miR-323b-5p	1.1	1.02	0.655
hsa-miR-509-5p	6.98	1.11	0.6566
hsa-miR-885-5p	1904.56	-1.03	0.6583
hsa-miR-873-3p	99.26	1.03	0.6593
hsa-miR-3613-3p	6.83	-1.1	0.66
hsa-miR-4792	1.6	1.1	0.6603
hsa-miR-30a-3p	159.71	-1.02	0.661
hsa-miR-598-3p	1407.54	-1.02	0.6627
hsa-miR-380-3p	4.01	1.11	0.6627
hsa-miR-362-3p	58.66	-1.04	0.6633
hsa-miR-6503-3p	1.54	1.09	0.6663
hsa-miR-1206	4.3	1.12	0.6666
hsa-miR-145-5p	6039.74	-1.04	0.6682
hsa-miR-1244	9.47	1.13	0.6706
hsa-miR-548l	1.1	1.01	0.6711
hsa-miR-2053	1.81	-1.09	0.6722
hsa-miR-27a-3p	36.7	-1.04	0.6749
hsa-miR-190a-3p	20.58	1.08	0.6773
hsa-miR-515-5p	1.91	-1.09	0.6792
hsa-miR-935	1.3	1.06	0.6809
hsa-miR-1247-5p	3.44	-1.12	0.6816
hsa-miR-937-3p	11.02	-1.07	0.6821
hsa-miR-152-5p	1.24	-1.04	0.685
hsa-miR-298	1.14	1.03	0.6869
hsa-miR-4455	17.65	1.06	0.6881
hsa-miR-302e	2.24	-1.09	0.6917
hsa-miR-92a-1-5p	1.67	-1.08	0.6948
hsa-miR-3130-3p	1.15	1.04	0.6951
hsa-miR-146b-3p	16	-1.07	0.6953
hsa-miR-369-5p	1.62	-1.08	0.6991
hsa-miR-3192-5p	1.62	1.08	0.6993
hsa-miR-372-3p	3.8	-1.1	0.7005
hsa-miR-5001-3p	1.11	1.01	0.7005
hsa-miR-545-3p	5.82	-1.14	0.7026
hsa-miR-1270	3.72	1.1	0.7036
hsa-miR-329-5p	1.7	1.08	0.7043
hsa-miR-328-5p	8.07	-1.08	0.7065
hsa-miR-324-5p	1043.53	-1.02	0.7077
hsa-miR-770-5p	52.87	-1.03	0.7092
hsa-miR-1266-5p	1.41	-1.06	0.7099
hsa-miR-564	1.4	-1.06	0.7115
hsa-miR-766-5p	1.25	-1.04	0.7141
hsa-miR-888-5p	21.5	1.04	0.7148
hsa-miR-1302	3.89	-1.11	0.7191
hsa-miR-137	3899.99	-1.03	0.7202
hsa-miR-519b-3p	1.64	1.06	0.7237
hsa-miR-23a-3p	4104.07	1.01	0.7284
hsa-miR-548i	11.59	1.07	0.7295
hsa-miR-6503-5p	1.55	-1.06	0.7316
hsa-miR-548j-3p	1.74	1.07	0.7327
hsa-miR-517c-3p+hsa-miR-519a-3p	40.29	-1.04	0.7334
hsa-miR-3202	1.15	-1.02	0.7334
hsa-miR-494-5p	1.72	1.07	0.7351
hsa-miR-1271-5p	13.05	1.08	0.7355
hsa-miR-513a-3p	6.06	-1.09	0.7377
hsa-miR-491-5p	284.8	1.02	0.7387
hsa-miR-1972	17.49	-1.05	0.7391
hsa-miR-548q	8.31	1.09	0.7392
hsa-miR-190b	4.08	-1.08	0.742
hsa-miR-1205	1.3	-1.05	0.7437
hsa-miR-523-3p	1.16	-1.02	0.7465
hsa-miR-337-3p	103.14	1.01	0.75
hsa-miR-548ak	3.82	1.08	0.7519
hsa-miR-449c-5p	1.32	-1.04	0.7559
hsa-miR-579-5p	2.37	-1.07	0.7564
hsa-let-7e-5p	5695.25	1.01	0.7577
hsa-miR-3151-5p	360.4	-1.02	0.7589
hsa-miR-181d-3p	1.98	-1.07	0.759
hsa-miR-520e	1.25	1.04	0.7603
hsa-miR-138-5p	164.62	1.03	0.7608
hsa-miR-576-5p	6.55	1.08	0.7612
hsa-miR-6511a-5p	1.09	1.01	0.7618
hsa-miR-208b-5p	1.22	1.03	0.7623
hsa-miR-573	1.84	-1.06	0.763
hsa-miR-3196	1.2	-1.03	0.7647
hsa-miR-4536-5p	18.45	1.05	0.7726
hsa-miR-513c-3p	1.12	1.02	0.7759
hsa-miR-376c-3p	2624.52	-1.03	0.7833
hsa-miR-548j-5p	2.35	-1.07	0.7851
hsa-miR-3185	2.21	1.06	0.7889
hsa-miR-188-3p	1.26	1.03	0.789
hsa-miR-502-3p	2.11	1.06	0.7891
hsa-miR-142-3p	1232.64	-1.04	0.7916
hsa-miR-542-5p	187.58	1.04	0.7919
hsa-miR-3164	2.26	-1.07	0.7921
hsa-miR-133b	1.38	-1.04	0.7945
hsa-miR-1233-3p	16.28	1.06	0.7952
hsa-miR-139-5p	360.46	-1.02	0.7957
hsa-miR-563	4.23	-1.07	0.7964
hsa-miR-3127-5p	1.86	1.06	0.7966
hsa-miR-518f-3p	29.68	1.02	0.7992
hsa-miR-30e-5p	931.82	1.03	0.7996
hsa-miR-485-5p	11.65	1.06	0.8
hsa-miR-127-5p	46.57	-1.02	0.8003
hsa-miR-103a-3p	22.4	-1.03	0.8026
hsa-miR-4787-5p	2.45	-1.06	0.8029
hsa-miR-378i	129.48	-1.02	0.8031
hsa-miR-224-5p	1.86	1.05	0.8044
hsa-miR-522-3p	22.56	1.03	0.8045
hsa-miR-125a-3p	17.66	-1.03	0.805
hsa-miR-1262	7.02	1.05	0.8069
hsa-miR-519c-3p	5.85	-1.06	0.8074
hsa-miR-1278	2.3	-1.06	0.8083
hsa-miR-514a-3p	9.3	-1.04	0.8086
hsa-miR-1304-3p	1.63	1.05	0.8112
hsa-miR-519b-5p+hsa-miR-519c-5p+hsa-miR-523-5p+hsa-miR-518e-5p+hsa-miR-522-5p+hsa-miR-519a-5p	2.56	1.06	0.8129
hsa-miR-30a-5p	1485.79	1.02	0.8142
hsa-miR-302f	1.41	-1.03	0.8147
hsa-miR-520f-3p	42.18	1.03	0.8149
hsa-miR-301a-5p	10.25	-1.05	0.8174
hsa-miR-619-3p	1.79	1.05	0.8174
hsa-miR-183-5p	13.36	1.04	0.8208
hsa-miR-3605-5p	1.48	-1.03	0.8208
hsa-miR-3180-3p	1.8	-1.05	0.8218
hsa-miR-613	2.63	-1.05	0.8227
hsa-miR-1224-5p	1.77	1.05	0.823
hsa-miR-2278	1.28	1.03	0.8233
hsa-miR-134-3p	4.97	1.05	0.8324
hsa-miR-640	2.42	-1.05	0.8339
hsa-miR-518c-3p	4.52	-1.06	0.835
hsa-miR-383-5p	105.1	1.02	0.8372
hsa-miR-1277-3p	8.03	1.05	0.841
hsa-miR-584-5p	15.08	1.04	0.8423
hsa-miR-585-3p	13.51	-1.04	0.8425
hsa-miR-548a-5p	10.19	1.04	0.8454
hsa-miR-32-5p	489.41	-1.04	0.8466
hsa-miR-648	1.14	1.01	0.8473
hsa-miR-105-5p	67.55	-1.03	0.8481
hsa-miR-302a-3p	6.66	1.05	0.8484
hsa-miR-548d-3p	5.49	-1.05	0.8489
hsa-miR-525-3p	4.87	-1.07	0.8505
hsa-miR-190a-5p	261.52	1.02	0.8547
hsa-miR-362-5p	37.07	1.02	0.8548
hsa-miR-3180	6.6	-1.05	0.8558
hsa-miR-1303	1.31	1.03	0.8566
hsa-miR-4524a-5p	1.15	-1.01	0.8576
hsa-miR-760	1.11	-1.01	0.8579
hsa-miR-548g-3p	27.53	-1.02	0.8582
hsa-miR-514b-5p	23.64	1.02	0.8591
hsa-miR-455-3p	34.94	1.02	0.8625
hsa-miR-410-3p	368.94	-1.01	0.8664
hsa-miR-514b-3p	1.46	-1.03	0.8717
hsa-miR-135a-5p	2305.38	-1.01	0.8733
hsa-miR-128-3p	17984.9	1.01	0.8755
hsa-miR-939-5p	15.67	-1.04	0.8766
hsa-miR-766-3p	48.89	-1.01	0.8781
hsa-miR-520h	25.15	1.02	0.8785
hsa-miR-1287-3p	14.03	1.03	0.8836
hsa-miR-570-3p	1.6	-1.03	0.8838
hsa-miR-572	1.71	-1.03	0.8857
hsa-miR-553	1.27	-1.02	0.8873
hsa-miR-591	2	1.03	0.8908
hsa-miR-764	3.69	1.04	0.8911
hsa-miR-548n	10.27	1.04	0.8913
hsa-miR-589-5p	1.62	1.02	0.8914
hsa-miR-187-3p	40.46	-1.01	0.8929
hsa-miR-191-5p	3482.02	-1	0.894
hsa-miR-656-3p	743.53	1.01	0.8947
hsa-miR-381-5p	45.69	-1.01	0.8948
hsa-miR-345-5p	66.94	-1.02	0.8949
hsa-miR-548aa+hsa-miR-548t-3p	1.66	1.03	0.8987
hsa-miR-1323	11.6	-1.02	0.9033
hsa-miR-508-3p	1.43	-1.02	0.9075
hsa-miR-450a-1-3p	1.25	-1.01	0.9089
hsa-miR-660-3p	3.99	-1.03	0.9091
hsa-miR-133a-3p	144.99	-1.01	0.9099
hsa-miR-513c-5p	4.62	-1.03	0.911
hsa-miR-3614-3p	1.15	-1.01	0.9118
hsa-miR-182-5p	2.54	-1.03	0.9121
hsa-miR-649	1.5	1.02	0.9167
hsa-miR-429	2.9	-1.03	0.9174
hsa-miR-4458	1.23	-1.01	0.9209
hsa-miR-922	10.12	1.02	0.9219
hsa-miR-197-3p	295.13	1.01	0.9223
hsa-miR-520d-3p	1.72	1.02	0.9251
hsa-miR-520a-3p	1.21	-1.01	0.9252
hsa-miR-506-5p	2.06	1.02	0.9296
hsa-miR-5010-3p	3.88	1.02	0.9299
hsa-miR-219a-5p	7812.06	1.03	0.9307
hsa-miR-765	1.91	-1.02	0.9318
hsa-miR-595	1.81	-1.02	0.9379
hsa-miR-508-5p	2.35	1.02	0.9397
hsa-miR-34a-5p	1221.04	1.01	0.9434
hsa-miR-6721-5p	92.04	1.01	0.9478
hsa-miR-934	2.29	1.01	0.9482
hsa-miR-3065-5p	66.8	1.01	0.9495
hsa-miR-3179	1.55	-1.01	0.9495
hsa-miR-627-3p	2.56	1.01	0.9545
hsa-miR-1178-3p	1.26	1.01	0.9552
hsa-miR-548e-5p	5.06	-1.01	0.9562
hsa-miR-3147	5.05	1.01	0.957
hsa-miR-516b-5p	1.55	-1.01	0.9599
hsa-miR-612	28.36	1.01	0.9601
hsa-miR-323b-3p	13.51	-1.01	0.9608
hsa-miR-339-3p	4.73	1.01	0.9614
hsa-miR-4707-3p	1.12	1	0.9616
hsa-miR-555	2.61	1.01	0.9622
hsa-miR-1306-3p	3.08	1.01	0.964
hsa-miR-214-3p	6.62	-1.01	0.9659
hsa-miR-574-5p	49.72	1	0.9663
hsa-miR-487b-5p	12.16	-1.01	0.9671
hsa-miR-1537-3p	9.26	1.01	0.9688
hsa-miR-92b-3p	290.93	-1	0.9698
hsa-miR-384	2.92	-1.01	0.9711
hsa-miR-367-3p	2.12	-1.01	0.9736
hsa-miR-4461	2.58	1.01	0.9737
hsa-miR-520c-3p	3.04	1.01	0.977
hsa-miR-3168	8.46	1.01	0.9786
hsa-miR-139-3p	366.91	1	0.9802
hsa-miR-18b-5p	14.72	1	0.9807
hsa-miR-3190-3p	3.31	1.01	0.9825
hsa-miR-892a	2.12	1	0.9835
hsa-miR-1910-3p	2.96	-1	0.9851
hsa-miR-1973	21.92	-1	0.9856
hsa-miR-511-5p	3.54	1	0.9861
hsa-miR-665	3.69	-1	0.9881
hsa-miR-320d	2.95	1	0.9899
hsa-miR-1255a	11.46	1	0.9905
hsa-miR-4536-3p	2.19	-1	0.9913
hsa-miR-4451	2.14	1	0.9918
hsa-miR-1915-3p	30.61	-1	0.9965
hsa-miR-1295a	8.1	-1	0.9971
hsa-miR-374a-3p	1.7	1	0.9976
hsa-miR-127-3p	1688.28	-1	0.9983
hsa-miR-300	4.08	1	0.9985
hsa-miR-548d-5p	37.81	1	0.9986

## Sheet: Table S5_Primers used
Table S5. Taqman mRNA/pri-miRNA/miRNA assay information. Table showing the gene name, species, and assay ID for all Taqman assays used.
Gene name	Species	Assay ID
18S rRNA	human	Hs99999901_s1
SERPINA3	human	Hs00153674_m1
C4	human	Hs00246758_m1
GRIN2B	human	Hs01002012_m1
GRIA2	human	Hs00181331_m1
NPTX2	human	Hs00383983_m1
GAD1	human	Hs01065893_m1
DICER1	human	Hs00229023_m1
DGCR8	human	Hs00256062_m1
ADAR1	human	Hs00241666_m1
ADARB1 (ADAR2)	human	Hs00953724_m1
pri-miR-132	human	Hs03303111_pri
pri-miR-223	human	Hs03303017_pri
miR-223-3p	human/mouse	2295
miR-30d-5p	human/mouse	420
let-7e	human/mouse/rat	2406
miR-132	human/mouse/rat	457
miR-193b-3p	human	2367
miR-330-3p	human	544
miR-1260	human	2896
miR-28-3p	human	2446
miR-155	mouse/rat	2571
18S rRNA	mouse/rat	Mm03928990_g1
Gria2	rat	Rn00568514_m1
Grin2b	rat	Rn00680474_m1
Adar1	rat	Rn00508006_m1
Gad1	rat	Rn00690300_m1

## Sheet: Table S6_miR-223 vs demographic
Table S6. Correlations between miR-223 expression and OFC demographics. Table showing correlations between relative to Control miR-223 expression in BD and SCZ and various demographic variables. Significant correlations with lifetime alcohol use and psychosis feature are shown in red.
Demographics	Spearman r	95% confidence interval	P (two-tailed)
RIN	-0.2545	-0.504 to 0.03406	0.0744
PMI	-0.0856	-0.3629 to 0.2055	0.5543
Brain pH	-0.1963	-0.4567 to 0.09522	0.1720
Refrigerator Interval	-0.0256	-0.3095 to 0.2624	0.8599
Age	0.1277	-0.1645 to 0.3992	0.3770
Sex	0.1145	-0.1775 to 0.3879	0.4286
Race	-0.1377	-0.4078 to 0.1545	0.3401
Lifetime Antipsychotics	0.1656	-0.1265 to 0.4313	0.2503
Suicide Status	-0.1218	-0.3942 to 0.1702	0.3994
Hemisphere	0.2405	-0.04896 to 0.4927	0.0924
Brain Weight	-0.1634	-0.4294 to 0.1288	0.2569
Age of Onset	0.1607	-0.1315 to 0.4271	0.2651
Duration of Illness	-0.0456	-0.3274 to 0.2438	0.7534
Lifetime Alcohol Use	-0.3592	-0.5873 to -0.07827	0.0113
Lifetime Drug Use	-0.1713	-0.4413 to 0.1271	0.2442
Smoking At TOD	0.3232	-0.0109 to 0.5923	0.0511
Time In Hospital	-0.0643	-0.3469 to 0.229	0.6608
Psychotic Feature	0.4479	0.1793 to 0.6544	0.0014
